# Supplementary material for: Weak neuronal glycolysis sustains cognition and organismal fitness
Source: Nat Metab. 2024 May 24;6(7):1253–67. doi: 10.1038/s42255-024-01049-0 (PMC11272580; doi:10.1038/s42255-024-01049-0)
Supplement: Supplementary file 3 — Metabolomics data. [file 42255_2024_1049_MOESM3_ESM.xlsx]

## Sheet: All metabolites
Biochemical Name	WT1	WT2	WT3	WT4	WT5	WT6	KO1	KO2	KO3	KO4	KO5	KO6	Fold change	p-value	StDev WT	StDev KO	log2(Fold change)	-log10(p-value)
(16 or 17)-methylstearate (a19:0 or i19:0)	1.8516	1.1549	1.0109	1.13	1.3935	0.7972	0.8452	0.7947	0.5586	0.8924	1.3188	1.3868	0.79	0.2927	0.364359	0.321518	-0.340075	0.533577
(N(1) + N(8))-acetylspermidine	1.0248	0.9624	1.0018	0.8427	1.311	0.9982	1.0038	0.6876	0.8773	1.17	0.857	1.0537	0.92	0.4069	0.155042	0.169947	-0.120294	0.390512
1-(1-enyl-oleoyl)-2-oleoyl-GPE (P-18:1/18:1)*	0.9343	1.1604	0.9225	1.0299	0.9801	1.1067	0.9711	1.0575	0.927	1.0399	0.9975	0.9895	0.98	0.6601	0.0956427	0.0471761	-0.0291463	0.18039
1-(1-enyl-oleoyl)-GPE (P-18:1)*	1.1619	1.25	0.8833	0.9524	0.9894	1.0106	0.9812	1.202	0.9525	1.0651	0.9724	0.7975	0.96	0.5422	0.137552	0.133624	-0.0588937	0.26584
1-(1-enyl-palmitoyl)-2-arachidonoyl-GPC (P-16:0/20:4)*	0.7315	0.7315	1.2562	0.9216	0.7315	0.7315	0.9547	1.0425	1.0015	1.1844	0.7315	0.7315	1.11	0.3541	0.21274	0.179541	0.15056	0.450874
1-(1-enyl-palmitoyl)-2-arachidonoyl-GPE (P-16:0/20:4)*	0.8998	0.8616	1.221	1.1078	1.1014	0.9778	0.963	0.9506	0.9646	1.091	1.0749	1.09	0.99	0.9987	0.13831	0.0693634	-0.0144996	0.00056495
1-(1-enyl-palmitoyl)-2-oleoyl-GPC (P-16:0/18:1)*	1.0292	1.2474	0.9106	0.9961	0.92	1.0902	0.8904	1.1071	0.9745	1.03	0.9035	0.8387	0.93	0.2535	0.12519	0.0994557	-0.104697	0.596022
1-(1-enyl-palmitoyl)-2-oleoyl-GPE (P-16:0/18:1)*	0.999	1.1567	0.9929	1.142	0.8755	1.0448	0.9027	1.1215	1.0393	0.9936	0.8659	0.8949	0.94	0.2492	0.104752	0.0993147	-0.0892673	0.603452
1-(1-enyl-palmitoyl)-2-palmitoleoyl-GPC (P-16:0/16:1)*	1.1582	1.3719	1.0531	1.1679	1.1273	1.259	0.9215	0.9522	0.6781	1.4452	0.9322	1.2403	0.86	0.142	0.111373	0.271228	-0.217591	0.847712
1-(1-enyl-palmitoyl)-2-palmitoyl-GPC (P-16:0/16:0)*	0.9727	0.8101	1.2013	0.9993	1.1126	0.8468	1.0007	0.9217	1.0214	1.0621	1.1582	1.1116	1.06	0.3486	0.150289	0.0839752	0.0840643	0.457673
1-(1-enyl-palmitoyl)-GPE (P-16:0)*	1.1921	0.9513	1.0049	1.0063	1.1368	0.872	1.0363	1.0443	0.9951	1.0516	1.0345	0.914	0.99	0.8581	0.11831	0.0521448	-0.0144996	0.0664621
1-(1-enyl-stearoyl)-2-arachidonoyl-GPE (P-18:0/20:4)*	0.967	1.0014	1.0907	1.0421	1.0521	0.9305	0.9444	1.0246	0.9672	1.0284	1.0077	0.9977	0.98	0.4804	0.0591001	0.0331466	-0.0291463	0.318397
1-(1-enyl-stearoyl)-2-oleoyl-GPE (P-18:0/18:1)	0.9725	1.2178	0.998	1.1331	0.8844	0.9839	0.9289	1.2443	1.0795	1.0031	0.8701	0.8729	0.97	0.6075	0.121275	0.144288	-0.0439433	0.216454
1-(1-enyl-stearoyl)-GPE (P-18:0)*	1.2268	1.0863	0.9821	1.0552	0.9939	0.9013	0.9519	1.1465	1.0693	1.0197	0.9447	0.8138	0.95	0.3855	0.111336	0.115071	-0.0740006	0.413976
1,2-dilinoleoyl-GPC (18:2/18:2)	0.9663	1.2067	0.9766	0.8906	1.2141	0.9705	1.0437	0.9425	1.1931	0.9807	0.9892	0.887	0.97	0.6181	0.137596	0.105398	-0.0439433	0.208941
1,2-dioleoyl-GPC (18:1/18:1)	1.0531	1.0627	0.9681	0.9595	1.0046	0.9732	0.8539	1.0979	1.0417	1.0767	0.9624	0.9095	0.99	0.6533	0.0448849	0.0975671	-0.0144996	0.184887
1,2-dioleoyl-GPE (18:1/18:1)	1.0628	1.1709	0.961	1.003	0.989	1.0451	0.9426	1.1075	0.9905	0.948	0.8778	0.8766	0.92	0.1119	0.0746732	0.0857875	-0.120294	0.95117
1,2-dipalmitoyl-GPC (16:0/16:0)	0.9897	0.9509	1.1143	0.956	1.0006	0.8773	1.0175	0.9994	1.0856	1.0364	1.0277	1.0735	1.06	0.1246	0.078118	0.0332279	0.0840643	0.904482
1,2-dipalmitoyl-GPE (16:0/16:0)*	0.9722	0.9922	1.157	0.9491	1.02	0.8331	1.2029	0.9851	1.1207	0.9527	0.9159	1.159	1.07	0.4067	0.10522	0.11975	0.0976108	0.390726
1,2-dipalmitoyl-GPG (16:0/16:0)	1.2655	1.0553	0.9008	0.8948	1.0772	0.9667	1.0374	1.2379	0.951	0.9599	1.1331	0.8841	1.01	0.9261	0.139458	0.131345	0.0143553	0.0333421
1,2-distearoyl-GPC (18:0/18:0)	1.4066	1.0784	1.0061	0.8426	0.9462	0.8462	1.0063	1.3173	1.1253	0.792	0.9221	0.9282	0.99	0.9758	0.209848	0.184131	-0.0144996	0.0106392
1,5-anhydroglucitol (1,5-AG)	1.1357	1.2873	0.9013	0.881	1.3717	1.1132	1.2393	1.1648	0.9127	1.3414	1.1829	1.3373	1.07	0.3804	0.198211	0.157724	0.0976108	0.419759
10-heptadecenoate (17:1n7)	1.2944	1.5591	1.0938	0.8262	1.084	0.8232	0.8615	0.8211	1.0056	1.0053	0.9729	0.9999	0.85	0.5126	0.282616	0.0817582	-0.234465	0.290221
10-nonadecenoate (19:1n9)	1.1717	1.7822	1.0391	0.9914	0.9083	0.8797	0.9005	0.9058	1.1171	0.9997	0.9385	0.9341	0.86	0.5513	0.336561	0.0820427	-0.217591	0.258612
12-HETE	0.9888	0.9722	0.9219	1.0716	0.9202	0.7202	1.021	1.4793	0.9062	0.9718	1.03	0.9903	1.14	0.1634	0.117838	0.207015	0.189034	0.786748
12-HHTrE	1.2608	0.9913	1.0087	0.8389	1.049	0.7648	0.9343	1.0238	0.9504	1.0847	1.5161	1.0118	1.1	0.3351	0.173548	0.217144	0.137504	0.474826
13-HODE + 9-HODE	1.0789	2.5683	0.7943	0.7005	0.8742	0.909	0.8722	1.0868	0.8957	0.9116	1.0164	1.2341	0.87	0.865	0.704165	0.139703	-0.200913	0.0629839
15-HETE	1.2176	0.9319	1.1432	0.9408	1.0353	0.688	0.7846	1.1171	0.8797	1.1197	1.4372	1.0569	1.07	0.5226	0.186696	0.226831	0.0976108	0.281831
1-arachidonoyl-GPC (20:4n6)*	1.4549	1.0716	1.3813	0.9059	1.2039	1.0099	1.3763	0.8123	0.8093	1.1451	0.9069	0.7353	0.82	0.2071	0.215415	0.247102	-0.286304	0.68382
1-arachidonoyl-GPE (20:4n6)*	1.0041	1.0055	1.5809	1.0666	1.0105	1.117	1.1789	0.9024	0.9959	1.1899	0.639	0.5694	0.81	0.1499	0.225001	0.263627	-0.304006	0.824198
1-arachidonoyl-GPI (20:4)*	0.8835	1.3056	1.4466	1.0765	1.1009	0.7972	1.0153	0.7125	0.9265	1.0582	0.9857	0.621	0.8	0.2762	0.24556	0.17792	-0.321928	0.558776
1-arachidonylglycerol (20:4)	1.0785	1.6218	0.6386	1.0667	0.6208	0.9758	0.7468	1.4103	0.8017	0.9321	0.6608	0.6556	0.87	0.4799	0.36667	0.28472	-0.200913	0.318849
1-carboxyethylleucine	0.6189	0.6189	1.2873	1.0029	0.9971	0.6189	0.671	1.124	0.6189	0.6189	1.3621	0.8482	1.02	0.9394	0.281477	0.307496	0.0285692	0.0271494
1-carboxyethylphenylalanine	1.3065	1.1839	1.0731	0.9053	1.1674	0.6295	0.6559	1.0817	1	1.0988	0.9766	0.6295	0.87	0.3773	0.243146	0.21017	-0.200913	0.423313
1-carboxyethyltyrosine	1.897	0.8264	0.8754	0.6274	0.7	0.6274	0.6274	0.671	1.0638	0.6274	1	0.6274	0.83	0.4952	0.486769	0.20495	-0.268817	0.305219
1-carboxyethylvaline	1.9632	0.9971	0.8121	0.5027	1.0582	0.5027	0.5027	0.6408	1	0.5027	1.3359	0.5027	0.77	0.3074	0.539738	0.346738	-0.37707	0.512296
1-dihomo-linolenylglycerol (20:3)	0.7112	2.6582	1.0611	0.6075	0.3558	0.36	1.6919	2.0774	1.5098	1.3447	0.8509	0.6068	1.4	0.1541	0.872389	0.542763	0.485427	0.812197
1-docosahexaenoylglycerol (22:6)	1.5904	1.006	0.994	0.5528	1.3248	0.7403	0.8364	0.6033	1.1411	0.5431	0.9796	1.6691	0.93	0.7766	0.377979	0.412867	-0.104697	0.109803
1-lignoceroyl-GPC (24:0)	1.1952	1.1781	0.5944	0.9916	0.4715	0.9793	0.803	1.6779	1.1277	0.8311	0.3925	0.2955	0.95	0.5385	0.302042	0.50631	-0.0740006	0.268814
1-linoleoyl-2-arachidonoyl-GPC (18:2/20:4n6)*	0.997	0.9466	1.152	0.7912	1.3723	0.9219	1.2819	0.8532	1.1846	1.003	0.997	1.067	1.03	0.6923	0.204357	0.151446	0.0426443	0.159706
1-linoleoyl-2-arachidonoyl-GPE (18:2/20:4)*	1.0084	1.0834	0.9916	1.0874	0.946	0.9492	1.0419	0.9248	1.0631	0.9108	0.8258	0.7814	0.91	0.1295	0.0624597	0.112605	-0.136062	0.88773
1-linoleoylglycerol (18:2)	0.8185	4.3916	1.0345	0.5988	0.7201	0.4997	0.9748	0.8777	0.8091	0.8977	0.7066	1.0942	0.66	0.8466	1.50447	0.133576	-0.599462	0.0723217
1-linoleoyl-GPC (18:2)	1.2998	1.1461	0.8092	0.8593	1.2831	0.9685	1.049	1.0634	1.2179	0.9494	1.0679	0.864	0.98	0.9128	0.212715	0.120088	-0.0291463	0.0396244
1-linoleoyl-GPE (18:2)*	1.0854	1.0397	1.1389	0.9698	0.724	0.9171	0.724	1.0204	1.3661	1.229	0.724	0.9796	1.03	0.9372	0.147996	0.260517	0.0426443	0.0281677
1-methyl-4-imidazoleacetate	1.3676	1.1832	0.9427	0.906	1.0473	0.8772	0.6855	0.9305	0.8175	0.9158	0.7176	1.0971	0.82	0.0399	0.19007	0.152861	-0.286304	1.39903
1-methylguanidine	1.3839	1.2704	1.0212	1.0335	0.946	0.9016	0.9475	1.0201	0.9799	1.1441	0.8768	0.8147	0.88	0.1699	0.191328	0.114893	-0.184425	0.769807
1-methylhistamine	1.7856	0.9449	0.9979	0.9422	1.1656	0.953	0.8361	0.8106	0.9292	0.9358	0.8918	1.098	0.81	0.1068	0.331474	0.101749	-0.304006	0.971429
1-methylhistidine	0.915	1.0971	0.9937	1.3725	0.6646	0.5188	0.82	1.1996	1.5274	0.7819	0.5781	0.647	1	0.9541	0.305771	0.365353	0	0.0204061
1-myristoyl-2-arachidonoyl-GPC (14:0/20:4)*	0.9071	1.0095	1.0256	0.9378	1.084	0.7363	1.0269	1.0247	0.9266	1.0888	1.0452	0.9855	1.07	0.2184	0.122367	0.0552614	0.0976108	0.660747
1-myristoyl-2-palmitoyl-GPC (14:0/16:0)	0.9811	1.0079	1.0684	0.9885	1.0527	0.9028	0.9992	1.0265	1.0495	1.0805	1.0545	1.0339	1.04	0.152	0.0590851	0.027648	0.0565835	0.818156
1-oleoyl-2-arachidonoyl-GPE (18:1/20:4)*	0.9959	1.1	0.9365	1.0386	0.9229	0.9705	0.9402	1.0873	1.0234	0.9536	0.8828	0.8909	0.97	0.4658	0.0665469	0.0791673	-0.0439433	0.331801
1-oleoyl-2-arachidonoyl-GPI (18:1/20:4) *	0.9001	0.8849	1.1908	1.0555	1.0628	0.9398	1.0149	0.9215	1.0353	1.0158	1.0196	1.0034	1	0.9808	0.118397	0.0406382	0	0.00841954
1-oleoyl-2-docosahexaenoyl-GPC (18:1/22:6)*	0.9822	1.0552	1.0462	1.0156	1.0524	0.8983	0.9397	1.0293	1.0043	1.0497	0.9692	0.9633	0.98	0.6367	0.0606883	0.0423052	-0.0291463	0.196065
1-oleoyl-2-docosahexaenoyl-GPE (18:1/22:6)*	0.9471	1.0348	1.0427	1.0239	1.0298	0.9659	0.9718	0.9864	0.9946	1.0495	1.0287	1.0166	1	0.962	0.0403217	0.0289179	0	0.0168249
1-oleoyl-2-linoleoyl-GPC (18:1/18:2)*	0.9536	1.029	1.0839	1.1021	0.9792	0.9647	0.9981	0.9621	1.0515	1.0834	1.0019	0.9899	1	0.9401	0.0632881	0.0444856	0	0.0268259
1-oleoyl-2-linoleoyl-GPE (18:1/18:2)*	1.1132	1.3632	1.0994	1.3309	0.8467	0.9661	0.9718	1.0155	0.8916	0.9531	0.5998	0.9547	0.8	0.0582	0.201233	0.151306	-0.321928	1.23508
1-oleoylglycerol (18:1)	1.3175	1.5033	0.8336	0.9181	0.6652	0.9301	1.1833	1.0545	0.9872	1.0364	0.5896	0.7786	0.91	0.7346	0.31648	0.215703	-0.136062	0.133949
1-oleoyl-GPC (18:1)	1.0109	1.437	0.865	1.2192	0.9103	0.7284	0.779	0.9332	1.3857	1.4902	1.3616	0.7193	1.08	0.7003	0.258578	0.339799	0.111031	0.154716
1-oleoyl-GPE (18:1)	1.1233	1.1819	1.3848	1.1051	0.8618	1.5009	1.3954	0.905	0.9959	1.0291	0.7625	0.6915	0.81	0.1595	0.225384	0.248876	-0.304006	0.797239
1-oleoyl-GPG (18:1)*	1.1817	1.7052	1.2775	1.2435	0.804	1.1993	0.9354	1.1007	1.0831	0.9872	0.6487	0.486	0.71	0.0485	0.287347	0.250201	-0.494109	1.31426
1-oleoyl-GPI (18:1)*	0.9022	1.3317	1.9855	1.149	1.1212	1.2525	1.5179	0.5554	1.1201	1.1161	0.7287	0.3214	0.69	0.1206	0.370305	0.438074	-0.535332	0.918653
1-oleoyl-GPS (18:1)	1.3403	1.2796	0.9806	0.8417	1.1218	1.0362	0.8163	1.0666	0.7768	0.8809	0.5362	0.8458	0.75	0.2149	0.187361	0.171818	-0.415037	0.667764
1-palmitoleoyl-GPC (16:1)*	1.2865	1.0904	1.0705	0.9184	0.9875	0.7839	0.9828	1.1672	1.1567	1.1908	1.1997	0.8399	1.07	0.4271	0.170647	0.146044	0.0976108	0.36947
1-palmitoyl-2-arachidonoyl-GPC (16:0/20:4n6)	0.931	0.9782	1.0463	1.0312	1.0145	0.9461	1.005	0.9909	1.0225	1.0756	0.9946	0.995	1.02	0.3866	0.0469168	0.0323071	0.0285692	0.412738
1-palmitoyl-2-arachidonoyl-GPE (16:0/20:4)*	0.9727	0.9964	1.0371	1.0768	1.0018	0.9669	1.0183	1.0183	1.0388	1.0674	0.98	0.9982	1.01	0.5605	0.0416804	0.0305976	0.0143553	0.251424
1-palmitoyl-2-arachidonoyl-GPI (16:0/20:4)*	0.7559	1.0075	1.046	1.0473	1.0005	0.6708	0.8122	1.0443	0.9676	0.7782	1.0641	1.0507	1.03	0.6497	0.164461	0.127135	0.0426443	0.187287
1-palmitoyl-2-dihomo-linolenoyl-GPC (16:0/20:3n3 or 6)*	0.9505	1.0089	1.0305	1.026	1.0498	0.8747	1.0589	0.8828	1.1086	1.0021	0.9744	0.9797	1.01	0.7725	0.0659148	0.077542	0.0143553	0.112102
1-palmitoyl-2-docosahexaenoyl-GPC (16:0/22:6)	1.0008	1.0777	0.9841	1.0176	0.9978	0.9235	1.0253	1.0381	1.0657	1.0324	0.9736	0.9725	1.02	0.4667	0.0499144	0.0373672	0.0285692	0.330962
1-palmitoyl-2-docosahexaenoyl-GPE (16:0/22:6)*	0.9389	0.9873	1.0671	1.0015	1.0047	0.9612	1.0557	0.9893	1.0234	1.0232	1.0559	1.0695	1.04	0.0336	0.0439756	0.0296974	0.0565835	1.47366
1-palmitoyl-2-gamma-linolenoyl-GPC (16:0/18:3n6)*	1.076	0.9186	0.9762	1.0744	1.0398	0.8519	1.0645	0.9099	1.1542	0.9451	0.9158	0.8841	0.99	0.8378	0.0909481	0.106705	-0.0144996	0.0768596
1-palmitoyl-2-linoleoyl-GPC (16:0/18:2)	0.9923	1.054	1.0646	1.017	1.0845	0.9113	1.0573	0.9258	1.0916	1.0077	0.9725	0.9728	0.98	0.6514	0.0630795	0.0610033	-0.0291463	0.186152
1-palmitoyl-2-oleoyl-GPA (16:0/18:1)	1.0924	1.2735	0.814	0.8757	0.8805	0.492	1.0415	1.0633	0.9756	0.9441	0.8872	0.8003	1.05	0.4929	0.265036	0.0982133	0.0703893	0.307241
1-palmitoyl-2-oleoyl-GPC (16:0/18:1)	1.0027	1.0419	1.0349	1.0058	1.0038	0.951	0.9385	1.0178	1.0356	1.044	0.964	0.9703	0.99	0.5564	0.0321309	0.0432031	-0.0144996	0.254613
1-palmitoyl-2-oleoyl-GPE (16:0/18:1)	1.0457	1.085	1.0297	0.9944	1.0212	0.9918	0.9718	1.0575	1.0003	0.9856	0.9059	0.9514	0.95	0.0844	0.0347874	0.0506287	-0.0740006	1.07366
1-palmitoyl-2-oleoyl-GPG (16:0/18:1)	1.1709	1.1643	0.9625	0.9976	1.1188	0.9488	0.9709	1.1715	0.991	0.9926	1.0382	0.8992	0.95	0.3382	0.102371	0.0909338	-0.0740006	0.470826
1-palmitoyl-2-oleoyl-GPI (16:0/18:1)*	0.9314	1.3351	0.9071	0.9122	0.9975	1.0339	0.7853	0.992	1.0712	1.0519	1.0242	0.8175	0.94	0.4732	0.162606	0.123879	-0.0892673	0.324955
1-palmitoyl-2-palmitoleoyl-GPC (16:0/16:1)*	1.0004	0.9862	1.0162	0.9763	1.0682	0.9177	0.9674	1.0406	1.0258	1.0563	1.0469	0.998	1.03	0.2431	0.0494673	0.0338011	0.0426443	0.614215
1-palmitoyl-2-stearoyl-GPC (16:0/18:0)	1.0135	0.9052	1.1695	0.9778	0.9692	0.8172	1.0595	1.0889	1.1478	0.9947	0.9804	1.0506	1.08	0.1967	0.117581	0.0616295	0.111031	0.706196
1-palmitoyl-2-stearoyl-GPE (16:0/18:0)*	1.0115	0.6232	1.029	0.9871	1.1911	0.8943	1.3247	1.1126	0.9552	0.7309	0.8873	1.114	1.07	0.6332	0.18932	0.207671	0.0976108	0.198459
1-palmitoylglycerol (16:0)	0.659	1.4922	0.5534	0.6706	0.7635	0.5534	0.5534	0.9465	0.5534	1.2827	0.964	0.7227	1.07	0.702	0.35687	0.283087	0.0976108	0.153663
1-palmitoyl-GPC (16:0)	1.1617	1.0458	0.9952	1.0302	0.9871	0.8277	0.9746	1.0649	1.0736	1.191	1.0048	0.8627	1.02	0.7286	0.108309	0.110201	0.0285692	0.137511
1-palmitoyl-GPE (16:0)	1.0842	1.0499	1.0441	0.9487	0.9717	0.8863	1.0713	0.9265	1.0661	1.0685	1.0264	0.9166	1.02	0.7453	0.074628	0.0724602	0.0285692	0.127669
1-palmitoyl-GPG (16:0)*	1.2337	1.395	1.2738	1.1533	0.9778	0.9833	1.0805	1.0495	1.237	0.9731	0.6873	0.4812	0.79	0.144	0.165851	0.280183	-0.340075	0.841638
1-palmitoyl-GPI (16:0)	0.9716	1.3563	1.5447	1.0926	1.09	1.2145	1.3463	0.789	1.1656	1.0284	0.7631	0.425	0.76	0.1405	0.209021	0.328817	-0.395929	0.852324
1-palmitoyl-GPS (16:0)*	1.4273	0.9981	1.6014	1.0944	1.3341	1.076	1.2932	0.7754	1.0677	0.9168	1.0137	0.6743	0.76	0.0866	0.236545	0.22046	-0.395929	1.06248
1-stearoyl-2-arachidonoyl-GPC (18:0/20:4)	0.9833	0.9548	1.0631	1.0071	1.0286	0.9279	0.9746	0.9591	1.0053	1.0612	1.0151	1.0057	1.01	0.6973	0.049323	0.0354359	0.0143553	0.15658
1-stearoyl-2-arachidonoyl-GPE (18:0/20:4)	0.9909	0.9872	1.1006	1.084	1.0135	1.0159	0.9928	0.9905	1.0911	0.9852	0.9763	1.0349	0.98	0.4241	0.0483894	0.0438283	-0.0291463	0.372532
1-stearoyl-2-arachidonoyl-GPI (18:0/20:4)	0.8733	0.955	1.1713	1.1088	1.0686	0.8805	0.9569	0.9629	1.1043	1.1294	1.0134	1.0672	1.03	0.5313	0.124655	0.072689	0.0426443	0.27466
1-stearoyl-2-arachidonoyl-GPS (18:0/20:4)	0.9595	1.1122	0.9657	0.9857	1.0787	0.996	0.9889	0.9647	0.9571	1.0054	1.004	0.9689	0.97	0.4427	0.0636013	0.0208258	-0.0439433	0.35389
1-stearoyl-2-docosahexaenoyl-GPC (18:0/22:6)	0.9991	1.108	1.0294	1.0023	0.9916	0.9157	0.9322	1.0353	1.0343	1.014	1.0253	0.9917	1	0.9616	0.0622211	0.0393576	0	0.0170055
1-stearoyl-2-docosahexaenoyl-GPE (18:0/22:6)*	0.9581	1.018	1.0377	1.015	0.9392	0.9431	1.001	1.0255	1.0466	1.027	0.999	1.0699	1.04	0.0256	0.0432272	0.0271244	0.0565835	1.59176
1-stearoyl-2-linoleoyl-GPC (18:0/18:2)*	1.0142	1.165	1.0453	1.0876	1.0277	1.0151	1.115	0.9331	1.0398	0.9994	0.9232	1.0006	0.95	0.1676	0.0585755	0.0709409	-0.0740006	0.775726
1-stearoyl-2-linoleoyl-GPI (18:0/18:2)	1	0.4291	1.0136	1.6979	0.4937	1.5169	0.4291	0.4291	0.4291	0.4291	0.9493	0.4291	0.5	0.0326	0.516312	0.212371	-1	1.48678
1-stearoyl-2-oleoyl-GPC (18:0/18:1)	0.9949	1.0778	1.0554	1.0858	1.0051	0.9588	0.9577	1.0517	1.0574	1.083	0.9803	0.9828	0.99	0.6618	0.0509201	0.0513916	-0.0144996	0.179273
1-stearoyl-2-oleoyl-GPE (18:0/18:1)	1.0013	1.14	0.932	1.1247	1.0424	1.0688	1.0138	1.2401	0.9503	0.9186	0.8186	0.9413	0.93	0.2096	0.0779396	0.142122	-0.104697	0.678609
1-stearoyl-2-oleoyl-GPG (18:0/18:1)	1.3552	1.0794	0.8629	0.8423	1.1223	0.8908	1.0177	1.1255	1.0001	0.7969	1.0861	0.9575	0.97	0.8352	0.199561	0.115316	-0.0439433	0.0782095
1-stearoyl-2-oleoyl-GPI (18:0/18:1)*	0.983	1.212	0.8613	1.0341	0.9536	1.0588	0.96	1.152	0.7789	1.0794	1.0644	0.9736	0.98	0.816	0.117883	0.130174	-0.0291463	0.0883098
1-stearoyl-2-oleoyl-GPS (18:0/18:1)	0.9262	1.1738	0.911	1.0102	0.9865	1.0298	0.978	1.0458	1.0112	1.0824	0.9933	0.9774	1.01	0.7932	0.0943545	0.0418542	0.0143553	0.100617
1-stearoyl-GPC (18:0)	1.2172	1.1179	0.9537	0.994	1.0612	0.8249	0.9441	1.0872	1.0779	1.0975	0.9887	0.8448	0.98	0.7853	0.136314	0.100248	-0.0291463	0.104964
1-stearoyl-GPE (18:0)	1.1188	1.0991	1.0027	0.9831	1.0276	0.858	0.9973	1.0703	1.0719	1.0118	0.9902	0.8589	0.99	0.7849	0.0936203	0.077799	-0.0144996	0.105186
1-stearoyl-GPG (18:0)	1.6049	1.2091	1.5077	1.0273	0.9864	1.0806	1.1088	0.913	0.921	0.9513	0.5578	0.5027	0.67	0.0471	0.261012	0.240301	-0.577767	1.32698
1-stearoyl-GPI (18:0)	1.1396	0.5277	1.0231	0.3149	1.0843	0.8337	0.886	1.0275	0.9763	0.8714	1.1664	1.0572	1.22	0.1188	0.332866	0.111152	0.286881	0.925184
1-stearoyl-GPS (18:0)*	1.1308	1.0429	1.1025	1.109	1.0519	0.8632	1.0927	1.0177	1.1732	1.0437	0.9568	0.8965	0.98	0.6945	0.0976874	0.0979356	-0.0291463	0.158328
2-aminoadipate	1.066	1.2352	0.8444	0.7247	0.9958	1.0042	1.4298	0.7319	1.5541	0.5472	0.893	0.5736	0.98	0.6417	0.177149	0.43583	-0.0291463	0.192668
2-arachidonoylglycerol (20:4)	1.7602	1.1421	0.8191	0.6852	1.1771	0.968	1.1091	0.867	1.1128	0.6079	0.8319	0.8806	0.83	0.5632	0.377248	0.189957	-0.268817	0.249337
2'-deoxycytidine	0.964	1.1751	1.1258	0.9574	1.1913	0.8144	1.1732	0.732	0.9827	1.1395	1.0173	1.05	0.98	0.7962	0.14965	0.156771	-0.0291463	0.0989778
2'-deoxyguanosine	0.5256	1.2683	0.7418	0.5256	0.5256	0.9473	1	0.7275	0.8211	1.1506	1.0852	1.0475	1.29	0.144	0.30282	0.163553	0.367371	0.841638
2'-deoxyinosine	1.1972	1.1714	1.1228	0.8679	1.1973	0.9781	0.9994	0.9895	1.0593	1.2281	1.1567	0.8702	0.96	0.6213	0.136053	0.127858	-0.0588937	0.206699
2'-deoxyuridine	1.1794	0.9325	1.0506	0.7351	0.6899	0.9079	1.3735	1.2469	0.998	1.1937	0.8371	0.863	1.19	0.2311	0.1853	0.218891	0.250962	0.6362
2-docosahexaenoylglycerol (22:6)*	2.0661	0.9819	0.7675	0.6454	1.838	0.8471	0.7859	0.543	1.0181	0.8202	1.7156	2.4788	1.03	0.9877	0.603892	0.731749	0.0426443	0.00537495
2-hydroxy-3-methylvalerate	1.0907	1.3969	0.4342	0.8822	0.5337	0.4342	0.6846	0.8075	1.2679	2.4019	0.4342	0.9106	1.36	0.4015	0.396474	0.701279	0.443607	0.396314
2-hydroxyadipate	0.7231	1.9309	0.7457	0.4763	1.3702	1.3866	1.5782	0.4989	1.6863	0.6317	0.6983	0.5563	0.85	0.5917	0.548078	0.54028	-0.234465	0.227898
2-hydroxybehenate	1.2767	1.1341	0.9598	1.1434	0.938	1.0538	1.0412	1.1909	1.0316	0.8816	0.8019	0.8811	0.9	0.5492	0.127141	0.142566	-0.152003	0.260269
2-hydroxybutyrate/2-hydroxyisobutyrate	1.1634	1.1569	1.0049	0.7866	1.1082	0.8736	1.0539	1.8542	1.0508	0.9513	0.8752	0.7266	1.07	0.7938	0.156911	0.396017	0.0976108	0.100289
2-hydroxydecanoate	1.1526	0.9604	1.2694	0.9295	1.0069	0.6869	1.0577	1.1055	1.2223	1.0042	1.0566	0.8738	1.05	0.6314	0.200238	0.114845	0.0703893	0.199695
2-hydroxyglutarate	1.1563	1.4338	0.9572	0.9582	1.039	0.9246	1.0558	0.8353	1.1477	1.1271	0.9963	0.9098	0.94	0.5734	0.193247	0.122878	-0.0892673	0.241542
2-hydroxyheptanoate*	1.1292	0.9652	1.1724	0.896	1.0809	0.8182	1.001	0.807	1.0534	0.9627	1.3842	0.7465	0.98	0.7614	0.13957	0.224955	-0.0291463	0.118387
2-hydroxynervonate*	1.3207	1.4254	0.8225	0.9841	1.1889	0.9707	0.9288	1.0624	1.0282	0.8448	0.8428	0.8916	0.83	0.3304	0.231323	0.0932247	-0.268817	0.48096
2-hydroxypalmitate	1.5852	1.1374	1.0184	0.7196	1.1815	0.6554	0.9383	0.7854	0.895	0.954	1.2815	1.0242	0.93	0.8248	0.339777	0.16755	-0.104697	0.0836513
2-hydroxystearate	1.2636	1.1932	1.0752	0.8151	1.0088	0.7308	0.9881	0.7708	1.0803	1.107	1.0053	0.7709	0.94	0.6703	0.208781	0.148487	-0.0892673	0.173731
2-linoleoylglycerol (18:2)	1.2327	5.7396	0.883	0.5212	0.7741	0.6604	1.2652	0.7395	0.6461	0.5293	0.405	1.2804	0.5	0.4946	2.02517	0.375001	-1	0.305746
2-methylbutyrylcarnitine (C5)	1.2843	1.4956	1.1232	0.9561	1.3149	1.0531	0.7703	0.8629	1.3411	1.2505	0.9558	0.9568	0.85	0.1523	0.197246	0.224201	-0.234465	0.8173
2-methylcitrate/homocitrate	1.1852	1.1139	0.9666	0.9345	1.0006	0.8962	0.9059	1.0509	1.0186	0.9846	0.9096	0.9002	0.95	0.4083	0.111252	0.065313	-0.0740006	0.389021
2-oleoylglycerol (18:1)	0.9453	1.9484	0.84	0.6128	0.5887	0.6593	0.7422	1.1902	1.0547	1.7967	0.8351	0.5813	1.11	0.6572	0.516879	0.432708	0.15056	0.182302
2-oxoarginine*	1.3111	0.9214	1.0419	1.0493	1.1193	0.885	0.9023	0.7959	1.2115	1.0881	0.9511	0.7754	0.9	0.2693	0.152757	0.169625	-0.152003	0.569764
2-palmitoleoyl-GPC (16:1)*	1.093	1.0699	0.9682	0.7383	1.3263	0.694	0.9811	1.0262	1.3149	1.2008	1.2405	0.7698	1.11	0.3252	0.237113	0.201969	0.15056	0.487849
2-palmitoylglycerol (16:0)	0.128	0.9146	0.128	0.128	0.128	0.128	0.128	1.4324	0.128	0.128	1.3283	0.128	2.11	0.467	0.321128	0.647548	1.07724	0.330683
2-palmitoyl-GPC (16:0)*	1.1909	1.1128	0.9265	0.6737	1.1813	0.6737	0.9826	0.9567	1.2105	0.6737	1.1067	0.8132	1	0.9491	0.24112	0.194044	0	0.022688
2-stearoyl-GPE (18:0)*	1.263	0.6081	0.8232	1.1781	1.2066	1.0233	0.6995	0.5379	0.8259	0.7242	2.2721	1.0981	1.01	0.7788	0.255818	0.637798	0.0143553	0.108574
3-(4-hydroxyphenyl)lactate	1.2899	1.3009	0.999	1.001	1.1473	0.7542	1.0579	0.8299	1.2497	0.8888	0.826	0.9008	0.89	0.2348	0.207994	0.165504	-0.168123	0.629302
3'-dephospho-acetyl-CoA	1.0697	0.9972	1.0028	0.7298	0.5619	0.8437	0.8329	1.1674	1.1926	0.7499	1.0671	1.2447	1.2	0.2541	0.194387	0.204532	0.263034	0.594995
3'-dephospho-CoA-glutathione*	1.0288	1.053	1.0213	1.1357	0.975	0.8873	0.9349	1.0677	1.0115	0.9856	0.9345	1.0137	0.97	0.5797	0.0826189	0.0513545	-0.0439433	0.236797
3'-dephosphocoenzyme A	1.3747	0.9873	1.0483	0.9066	1.1106	0.7975	1.105	1.0684	0.8827	1.3079	1.0127	0.8835	1.01	0.9331	0.198201	0.159195	0.0143553	0.0300718
3-hydroxy-3-methylglutarate	1.1694	0.981	1.0177	0.9913	1.0125	0.7809	0.9671	1.042	1.0318	1.0065	0.9935	0.9124	1	0.9225	0.124287	0.0474393	0	0.0350336
3-hydroxybutyrate (BHBA)	1.1897	1.1399	0.9666	0.6598	1.2224	0.8715	1.0244	1.3816	0.8263	1.2466	1.3218	0.8999	1.11	0.4728	0.21816	0.231933	0.15056	0.325323
3-hydroxybutyrylcarnitine (1)	1.3603	1.3223	1.1249	0.97	1.3469	0.7255	0.8211	1.222	1.0027	1.0336	0.9768	0.9143	0.87	0.3016	0.255145	0.134286	-0.200913	0.520569
3-hydroxybutyrylcarnitine (2)	1.1252	1.0158	1.0582	1.0099	1.1517	0.9271	0.885	0.8645	0.9901	1.0194	0.91	0.9657	0.9	0.0686	0.0823685	0.0617988	-0.152003	1.16368
3-hydroxyhexanoate	1.3134	1.1666	0.4834	1.0419	1.0176	0.4834	0.4834	0.8969	0.4834	0.5906	0.8662	0.4834	0.69	0.2957	0.352468	0.196447	-0.535332	0.529149
3-hydroxyisobutyrate	1.3747	0.7512	0.9702	0.9956	1.0044	1.0113	0.8598	1.0953	1.2504	0.8237	1.0353	0.886	0.97	0.8683	0.200715	0.165139	-0.0439433	0.0613302
3-hydroxylaurate	1.1476	1.6423	0.8332	1.1193	1.0201	0.8987	0.7432	1.0848	0.9799	1.1411	1.2733	0.8871	0.92	0.5107	0.287816	0.189153	-0.120294	0.291834
3-hydroxypalmitate	1.2192	1.2291	1.2173	1.0639	0.9559	0.9078	0.73	0.9947	1.0053	1.0261	0.9108	0.9293	0.85	0.4017	0.143969	0.109011	-0.234465	0.396098
3-hydroxystearate	1.1594	1.0727	1.284	1.0297	1.0567	1.037	0.8361	0.9436	0.8253	0.9659	0.7915	0.8615	0.79	0.0748	0.0986464	0.069272	-0.340075	1.1261
3-indoxyl sulfate	1.1026	1.2975	0.9816	0.4997	1.3513	0.5042	0.9266	1.0619	1.714	0.7456	1.0184	1.0526	1.14	0.5427	0.376129	0.32922	0.189034	0.26544
3-methylcytidine	1.3543	1.0709	0.7711	0.8875	1.097	0.848	0.9784	1.0799	0.8266	1.2008	1.1008	0.9579	1.02	0.757	0.213533	0.130917	0.0285692	0.120904
3-methylglutaconate	1.1784	1.7437	0.688	0.8288	1.2132	0.7195	0.6343	1.1522	0.883	1.1182	1.0298	0.8681	0.89	0.7034	0.40316	0.193066	-0.168123	0.152798
3-methylhistidine	0.8927	1.0132	1.0221	1.3015	1.2253	0.7768	0.9868	1.1305	1.1703	1.0297	0.6134	0.4838	0.87	0.3387	0.197341	0.284912	-0.200913	0.470185
3-phosphoglycerate	0.7039	0.8312	1.452	0.8636	1.0241	1.0084	1.2982	0.6546	0.8524	0.8431	2.2535	2.2918	1.39	0.2578	0.25979	0.733847	0.475085	0.588717
3-sulfo-nervonoyl-galactosylceramide (d18:1/24:1)	0.9695	1.3089	0.8279	0.9646	0.9127	1.1694	0.9478	1.0752	0.9883	0.9994	0.917	1.0006	0.96	0.7127	0.178683	0.0539438	-0.0588937	0.147093
3-ureidopropionate	1.0632	1.3622	0.8719	0.8733	1.2805	0.5886	0.5951	0.8434	1.8823	0.7656	0.6233	1.455	1.02	0.8705	0.288206	0.522737	0.0285692	0.0602312
4-acetamidobutanoate	1.8714	1.023	1.3847	1.0773	1.6372	0.8324	0.785	0.9013	1.0197	1.2013	0.8113	1.1087	0.74	0.0687	0.398055	0.166931	-0.434403	1.16304
4-cholesten-3-one	1.0561	0.932	1.1394	0.8576	0.9498	0.9348	1.0112	0.7824	1.1197	1.1036	1.1679	0.9825	1.05	0.5545	0.101413	0.138829	0.0703893	0.256098
4-guanidinobutanoate	1.1058	1.2341	0.9757	0.9999	1.0584	0.7217	0.8718	1.029	1	0.9595	0.8187	0.7226	0.89	0.1395	0.170836	0.117521	-0.168123	0.855426
4-hydroxy-nonenal-glutathione	1.3085	0.9153	1.2148	1.051	1.0044	0.877	0.8842	0.8781	1.2556	1.1102	0.9338	0.7547	0.91	0.3732	0.169289	0.18149	-0.136062	0.428058
5-(galactosylhydroxy)-L-lysine	1.0725	1.1076	1.2151	0.7185	1.2024	0.8141	0.9947	0.7174	1.1931	0.9976	0.9198	1.0024	0.95	0.7288	0.207385	0.15396	-0.0740006	0.137392
5,6-dihydrouridine	1.1664	0.9718	1.1499	0.9897	1.0103	0.8569	0.9557	0.7933	1.055	1.1124	1.1799	0.9269	0.98	0.7476	0.116739	0.139974	-0.0291463	0.126331
5-aminovalerate	1.1201	1.0099	0.9038	0.9196	1.0511	0.7953	1.1189	0.7976	1.1449	1.0115	0.789	0.8782	0.99	0.8463	0.116682	0.157689	-0.0144996	0.0724757
5-HETE	1.1415	0.7747	1.066	1.1005	1.2774	0.6757	0.3959	1.6552	0.6539	0.81	1.069	0.749	0.88	0.3196	0.231148	0.434447	-0.184425	0.495393
5-hydroxyindoleacetate	1.5463	1.2435	0.6716	1.0973	0.7987	0.9863	0.6444	1.0704	1.0666	0.763	0.6329	0.3899	0.72	0.0711	0.314983	0.267149	-0.473931	1.14813
5-methyltetrahydrofolate (5MeTHF)	1.2017	1.0111	0.5973	1.4934	0.9111	0.5973	1.0023	1.0645	0.9977	0.7646	0.8664	0.5973	0.91	0.7491	0.349454	0.176774	-0.136062	0.12546
5-methylthioadenosine (MTA)	1.1396	1.0907	0.9771	0.8606	1.035	0.6803	0.9884	1.0128	1.1096	1.0152	0.9457	0.6453	0.99	0.9037	0.16928	0.159971	-0.0144996	0.0439757
5-oxoproline	1.3733	1.2607	0.9717	0.9453	1.0799	0.8575	1.0072	1.1516	0.9302	1.171	1.0318	0.923	0.96	0.7098	0.19902	0.106205	-0.0588937	0.148864
6-oxopiperidine-2-carboxylate	1.1341	1.2072	1.0169	0.8305	0.825	1.1107	1.1806	0.9876	0.9665	0.3984	0.8517	0.8169	0.85	0.1673	0.161388	0.262724	-0.234465	0.776504
6-phosphogluconate	1.0114	1.2122	0.9954	1.2626	0.9218	0.9184	0.9877	0.8862	0.8889	0.8145	1.1079	1.202	0.93	0.3855	0.14809	0.148446	-0.104697	0.413976
7-hydroxycholesterol (alpha or beta)	1.0632	0.9936	1.0546	0.7996	1.059	0.9659	1.0388	0.8115	1.0265	1.1015	0.9352	0.8424	0.97	0.6682	0.101129	0.115886	-0.0439433	0.175094
7-methylguanine	1.3018	1.0735	0.9223	0.9487	1.3083	0.6052	0.9899	0.8467	1.2353	1.2367	1.2331	0.9659	1.06	0.6032	0.26526	0.171786	0.0840643	0.219539
acetyl CoA	0.684	0.928	1.2789	1.0557	0.8522	0.8228	1.1292	0.9547	1.1162	1.1773	0.781	0.734	1.05	0.764	0.207513	0.189984	0.0703893	0.116907
acetylcarnitine (C2)	0.8719	0.9488	1.141	1.0331	1.2266	1.0184	1.0001	0.719	1.0165	1.1024	1.0496	1.1356	0.97	0.6207	0.128148	0.148645	-0.0439433	0.207118
acetylphosphate	1.0433	1.0654	1.0569	1.0633	0.964	0.9117	0.8706	0.932	0.9646	0.8936	1.1085	0.9725	0.94	0.5348	0.0642898	0.0840949	-0.0892673	0.271809
aconitate [cis or trans]	1.5649	1.3863	0.9231	0.9768	1.093	0.9511	0.9197	1.1093	1.0142	0.9858	0.8409	0.8641	0.83	0.07	0.265431	0.100784	-0.268817	1.1549
adenine	1.0856	1.1521	1.0332	0.9575	1.102	0.8626	0.9459	0.8982	1.0378	1.0699	0.9383	0.8981	0.93	0.2334	0.10625	0.0725519	-0.104697	0.631899
adenosine	1.1961	1.1864	2.2392	0.8615	1.1356	0.7539	0.9938	0.9593	0.8209	1.1522	1.1519	1.455	0.89	0.8208	0.527807	0.218938	-0.168123	0.0857627
adenosine 2'-monophosphate (2'-AMP)	1.3517	1.0505	0.938	0.849	1.0021	1.111	0.8575	0.7797	1.1807	0.8636	0.6056	0.7245	0.8	0.1836	0.173195	0.194281	-0.321928	0.736127
adenosine 3'-monophosphate (3'-AMP)	1.8453	0.5321	0.5321	0.5321	0.8855	1.1275	0.5321	0.5321	0.7959	1.1184	0.5321	0.5321	0.74	0.315	0.519829	0.24203	-0.434403	0.501689
adenosine 5'-diphosphate (ADP)	0.6182	0.3826	0.3826	0.3826	1.1743	0.3826	0.9247	0.3826	0.3826	0.3826	0.3826	0.3826	0.85	0.7549	0.318247	0.221311	-0.234465	0.122111
adenosine 5'-monophosphate (AMP)	1.4981	1.3447	0.9411	1.235	0.9803	0.8288	0.9965	1.1133	1.0951	0.9835	0.8044	0.6967	0.83	0.1055	0.26117	0.165135	-0.268817	0.976748
adenylosuccinate	0.6717	1.3286	1.0895	1.3777	1.0375	0.4501	0.6197	0.3855	0.3855	0.7862	0.8036	0.7573	0.63	0.1064	0.366029	0.194993	-0.666576	0.973058
adrenate (22:4n6)	1.2959	1.2948	0.9906	0.9355	1.0094	0.8021	0.9805	1.0824	0.9501	1.2016	1.0147	0.924	0.97	0.9274	0.200001	0.10235	-0.0439433	0.0327329
adrenoylcarnitine (C22:4)*	1.0151	0.7555	1.1016	0.7824	1.4048	0.8765	1.1616	1.0583	0.9243	1.6143	1.5703	1.2343	1.27	0.0675	0.243356	0.277681	0.344828	1.1707
alanine	1.1049	1.0312	1.0007	0.9643	1.0153	0.8378	1.0175	1.0225	1.0377	0.9474	1.0727	0.903	1.01	0.8432	0.0888209	0.062761	0.0143553	0.0740694
allantoin	0.972	1.077	0.9842	0.8915	0.9538	0.624	1.1119	1.1105	1.0761	0.8348	0.8936	0.9936	1.09	0.4012	0.15556	0.117564	0.124328	0.396639
allo-threonine	1.0659	1.1878	0.8705	0.8698	1.3177	0.6852	1.2567	0.8246	0.558	1.1777	1.2852	1.2091	1.05	0.9054	0.233822	0.294113	0.0703893	0.0431595
alpha-hydroxycaproate	0.8922	1.0639	0.4332	0.4332	1.4742	0.4332	0.4332	0.4332	1.2579	1.7389	0.5238	0.4332	1.02	0.9103	0.43255	0.560545	0.0285692	0.0408155
alpha-hydroxyisocaproate	1.1958	2.0577	0.7277	0.7277	0.7277	0.7277	0.7277	0.927	0.7277	0.7277	0.7277	0.8734	0.76	0.2723	0.53836	0.0906769	-0.395929	0.564952
alpha-hydroxyisovalerate	1.1556	1.5109	1.0539	1.145	0.8832	0.6826	1.0908	1.7139	1.2032	0.8689	0.691	0.8321	1	0.8907	0.280199	0.366986	0	0.0502685
alpha-ketoglutaramate*	1.733	0.9629	0.8496	0.8659	1.0189	0.7503	0.9454	1.3963	1.0204	1.0813	1.0596	0.8633	1.03	0.6289	0.356802	0.182722	0.0426443	0.201418
alpha-ketoglutarate	1.1637	0.8785	0.9919	0.8637	0.8487	0.6724	1.0405	1.3979	1.1933	1.1482	0.906	0.7592	1.19	0.1176	0.163791	0.224986	0.250962	0.929593
alpha-tocopherol	0.9425	1.2626	0.8842	1.0022	0.8539	0.8928	0.9126	1.3906	0.8031	1.2738	0.9978	1.1798	1.12	0.3946	0.151098	0.225583	0.163499	0.403843
anserine	1.047	1.0356	1.1526	0.7865	1.0239	0.7756	0.9099	0.9925	0.8833	1.1651	1.2223	1.0075	1.06	0.5029	0.153586	0.136447	0.0840643	0.298518
arabitol/xylitol	1.0374	1.0081	1.0053	1.1112	0.8893	0.7869	1.0862	0.8942	1.101	0.9305	1.1231	1.1781	1.08	0.3085	0.115897	0.113305	0.111031	0.510745
arabonate/xylonate	1.225	1.3947	1.1738	0.7497	1.2348	0.9121	1.1045	0.9047	0.8641	1.2566	1.3606	1.0867	0.98	0.9391	0.237804	0.193048	-0.0291463	0.0272882
arachidate (20:0)	1.1178	1.4179	1.362	0.7678	1.0709	0.7935	0.9759	0.9098	0.9903	1.0678	0.906	1.0122	0.9	0.6024	0.273623	0.0619978	-0.152003	0.220115
arachidonate (20:4n6)	1.2056	1.2625	1.0102	0.8261	1.0485	0.7146	0.8391	0.9632	1.013	1.0439	0.9748	0.9898	0.96	0.885	0.211929	0.0705747	-0.0588937	0.0530567
arachidonoyl ethanolamide	1.1287	1.1864	0.9511	0.8959	1.0283	0.9943	0.835	1.2046	0.8783	1.0412	1.0057	0.9279	0.95	0.5286	0.109256	0.133347	-0.0740006	0.276873
arachidonoylcarnitine (C20:4)	0.8378	0.9464	1.0114	0.945	1.1005	0.898	0.9709	0.9695	0.8709	1.1142	1.0027	1.2213	1.07	0.4439	0.0911002	0.123888	0.0976108	0.352715
arachidoyl ethanolamide (20:0)*	1.0082	1.3266	0.5672	0.978	0.7983	1.0054	0.84	1.3058	1.0017	0.9983	0.7727	0.853	1.02	0.8122	0.252417	0.191672	0.0285692	0.090337
arachidoylcarnitine (C20)*	1.2941	1.0209	0.7528	0.7355	1.0839	0.848	0.8009	1.3362	0.9154	1.3283	0.9956	0.8003	1.08	0.5376	0.217466	0.245888	0.111031	0.269541
argininate*	1.2139	1.2074	0.9019	0.9144	1.0072	0.8174	0.835	0.9423	1.1131	1.05	0.9816	0.8658	0.95	0.7531	0.166414	0.106479	-0.0740006	0.123147
arginine	1.0163	1.0753	0.966	1.0249	0.9933	0.9322	1.0067	1.0577	1.0918	1.0283	0.9241	0.914	1	0.9701	0.0496847	0.0716575	0	0.0131835
argininosuccinate	1.3139	1.4271	0.8421	0.9903	1.0295	0.6861	0.8845	1.1209	1.2189	1.0097	0.8931	0.7197	0.93	0.6481	0.279806	0.180029	-0.104697	0.188358
ascorbate (Vitamin C)	0.6168	0.8801	0.5946	0.9902	0.5947	0.6589	0.6857	1.4677	0.7713	0.8326	1.0377	1.1795	1.38	0.1069	0.169947	0.29373	0.464668	0.971022
asparagine	1.1956	1.0108	0.9212	0.9683	1.0724	0.891	0.996	1.0528	0.9703	1.0099	1.0547	1.0345	1.01	0.7577	0.111469	0.033579	0.0143553	0.120503
aspartate	1.0539	1.2342	0.9442	0.9841	0.9923	0.9557	0.9605	1.1341	1.0368	1.0179	0.9566	0.8893	0.97	0.5862	0.108295	0.0840856	-0.0439433	0.231954
behenate (22:0)*	1.08	1.2701	1.0909	0.9912	0.8759	0.9783	0.9673	0.9231	1.1032	0.9196	0.9381	0.9023	0.92	0.5787	0.134086	0.0739667	-0.120294	0.237547
behenoyl dihydrosphingomyelin (d18:0/22:0)*	0.6363	1.0562	0.6363	0.6363	0.6363	0.6363	0.6363	2.0223	0.6363	0.6363	0.6363	0.6363	1.23	0.5701	0.171423	0.565832	0.298658	0.244049
behenoyl sphingomyelin (d18:1/22:0)*	1.1914	1.0007	0.8432	0.9701	0.9588	0.9172	1.055	1.3193	1.1226	0.9163	0.9279	0.9574	1.07	0.3584	0.116896	0.154387	0.0976108	0.445632
beta-alanine	1.1289	1.0569	0.9614	0.9716	1.0908	1	0.9716	1.1162	0.9468	1.0185	0.9684	1.0477	0.98	0.613	0.0679293	0.0631779	-0.0291463	0.21254
beta-citrylglutamate	1.2549	0.9893	0.9948	1.0498	1.0356	0.7893	0.859	1.0338	0.9954	1.0831	0.8036	0.7951	0.91	0.2681	0.149066	0.124652	-0.136062	0.571703
beta-hydroxyisovalerate	1.4049	1.341	1.0206	0.9987	1.0224	0.7619	1.1776	1.7708	0.5893	0.9327	1.0876	0.8087	0.97	0.6954	0.2398	0.405151	-0.0439433	0.157765
betaine	1.1249	1.2513	0.9676	1.0893	1.2688	0.8262	0.8656	1.0582	0.9529	1.1299	0.975	1.0993	0.93	0.4023	0.169561	0.0999377	-0.104697	0.39545
betaine aldehyde	1.1128	1.2969	1.0691	0.9559	1.2521	0.9117	0.4853	1.6208	0.9203	1.6034	1.2311	0.8308	1.01	0.7804	0.154431	0.452338	0.0143553	0.107683
butyrylcarnitine (C4)	1.0992	0.8362	0.9915	0.862	1.232	0.8932	0.763	0.9963	1.0066	1.022	1.0561	0.9594	0.98	0.8483	0.154782	0.104942	-0.0291463	0.0714505
caproate (6:0)	1.3526	1.0764	0.9705	0.7315	1.2666	0.788	1.0295	1.138	0.8023	1.0315	1.1346	1.0554	1	0.8875	0.250362	0.122539	0	0.0518316
carboxyethyl-GABA	1.5168	1.1874	1.0042	0.9734	1.1061	0.9748	0.9043	0.9307	1.0486	1.1884	0.8175	0.8714	0.85	0.0402	0.208742	0.135745	-0.234465	1.39577
carnitine	1.0934	1.0439	0.9374	1.0419	1.0831	0.8452	0.8763	0.9778	1.0327	1.0581	0.8106	0.8161	0.92	0.1365	0.0968068	0.108943	-0.120294	0.864867
carnosine	1.5664	1.1805	1.6528	0.8873	1.9563	0.8256	0.9126	0.9653	0.9077	1.3176	2.0639	1.642	0.97	0.8649	0.452498	0.472611	-0.0439433	0.0630341
ceramide (d16:1/24:1, d18:1/22:1)*	0.7943	0.9778	1.142	1.0296	1.0417	0.9451	0.9202	1.117	0.7507	1.2314	0.9636	1.1592	1.04	0.7518	0.116442	0.178358	0.0565835	0.123898
ceramide (d18:1/14:0, d16:1/16:0)*	0.8992	0.9361	1.2338	0.966	1.2827	0.9927	1.2631	1.0616	0.8075	1.3376	1.4234	1.2689	1.14	0.2165	0.163687	0.223849	0.189034	0.664542
ceramide (d18:1/17:0, d17:1/18:0)*	0.9714	0.8551	1.3303	0.9824	1.2979	0.763	1.0818	1.0883	0.9904	1.2115	1.1553	1.1625	1.08	0.4081	0.232147	0.0781446	0.111031	0.389233
ceramide (d18:1/20:0, d16:1/22:0, d20:1/18:0)*	1.194	0.9925	1.0665	0.9029	0.9613	0.7735	1.0768	1.1592	1.0195	0.953	1.0595	1.0228	1.07	0.3757	0.143075	0.06899	0.0976108	0.425159
ceramide (d18:2/24:1, d18:1/24:2)*	0.8379	0.823	1.0694	0.9457	1.216	0.9765	1.0136	0.9041	1.0073	1.1616	1.106	1.0228	1.06	0.3562	0.148119	0.0889636	0.0840643	0.448306
C-glycosyltryptophan	1.2176	1.0548	1.0713	1.0036	1.0685	0.8802	0.9948	0.9853	1.0665	0.981	1.1118	0.9061	0.96	0.4871	0.109445	0.072108	-0.0588937	0.312382
cholesterol	1.175	1.2172	0.8065	0.9012	0.7577	0.7178	0.9993	1.2693	0.9252	0.7812	0.8947	0.7874	1.01	0.8219	0.216011	0.180378	0.0143553	0.085181
choline	1.1151	1.1238	1.0194	0.9775	1.1026	0.9648	0.9864	1.127	0.9512	1.1435	1.0046	0.9519	0.98	0.5596	0.0719738	0.0861474	-0.0291463	0.252122
choline phosphate	1.1004	1.0547	1.1281	1.1715	1.1947	0.9272	0.9779	0.9729	0.982	1.2165	0.9959	0.995	0.93	0.2785	0.0966341	0.095063	-0.104697	0.555175
citrate	1.4188	1.4186	0.8774	1.11	0.9979	0.9477	0.8997	1.0062	0.9805	0.9413	0.833	0.8496	0.81	0.0345	0.237306	0.0699513	-0.304006	1.46218
citrulline	1.1247	1.0926	1.0627	0.9649	1.1896	0.917	1.0562	0.9224	0.9853	0.9858	1.0649	0.9852	0.94	0.3423	0.101522	0.0529698	-0.0892673	0.465593
CoA-glutathione*	1.0065	1.1447	0.9901	1.071	0.8796	0.8799	0.8078	1.1615	0.8885	1.0278	0.9698	0.9671	0.97	0.6934	0.104792	0.120807	-0.0439433	0.159016
coenzyme A	1.2901	1.2788	1.0453	1.0032	1.0063	0.9728	0.8669	1.1653	0.9282	1.1308	0.8096	0.932	0.88	0.2727	0.145208	0.143889	-0.184425	0.564315
creatine	1.0145	1.0156	0.9757	1.0012	0.9679	0.9401	0.995	1.0333	0.9958	0.9637	0.9522	0.9443	0.99	0.8261	0.0298657	0.0335424	-0.0144996	0.0829674
creatinine	0.9276	1.3381	1.1672	1.2292	1.034	0.9688	1.0404	0.9879	1.1263	0.8849	0.9921	0.8271	0.88	0.0921	0.160306	0.107338	-0.184425	1.03574
cystathionine	1.0061	1.2698	0.8988	1.0146	1.105	0.7171	0.9488	1.0371	0.97	1.1124	0.7448	0.8893	0.95	0.5822	0.186719	0.126611	-0.0740006	0.234928
cysteine	1.0441	1.1163	0.8923	1.01	1.0097	0.8002	0.9819	1.2585	0.8766	1.137	0.9903	0.8989	1.05	0.6902	0.113559	0.146999	0.0703893	0.161025
cysteine sulfinic acid	1.3061	1.109	1.1746	1.2095	0.8133	0.8115	1.9761	0.9126	0.9657	0.796	1	1.2391	1.07	0.8272	0.209943	0.43093	0.0976108	0.0823895
cysteine-glutathione disulfide	1.2944	1.2822	1.0008	1.1555	0.9671	0.9337	1.0177	1.0855	1.1117	1.0369	0.9027	0.9053	0.91	0.1496	0.160647	0.0886582	-0.136062	0.825068
cysteinylglycine	0.9811	1.5736	1.0775	0.9266	1.1043	0.623	0.8255	1.1473	0.6527	1.1859	0.6816	0.6713	0.82	0.3294	0.309882	0.245091	-0.286304	0.482276
cysteinylglycine disulfide*	1.6344	1.8998	1.0942	1.2192	1.013	1.3784	1.4667	0.7345	1.5234	0.987	0.6628	0.7484	0.74	0.1242	0.339665	0.383903	-0.434403	0.905878
cytidine	1.0148	1.0219	1.0942	1.0298	1.1167	0.9224	1.1185	0.703	0.9583	1.0538	1.1	0.9598	0.95	0.4467	0.0684801	0.152713	-0.0740006	0.349984
cytidine 5'-diphosphocholine	0.8848	1.1195	1.1627	1.0826	1.0449	0.9372	0.9532	0.8723	1.1418	0.9594	0.9793	0.9046	0.93	0.3019	0.107571	0.0935992	-0.104697	0.520137
cytidine 5'-monophosphate (5'-CMP)	1.1145	1.0022	0.8403	1.0133	1.0003	0.8153	1.0303	1.0809	0.9917	1.0175	0.962	0.9262	1.04	0.5168	0.114254	0.0542515	0.0565835	0.286677
cytidine 5'-monophospho-N-acetylneuraminic acid	1.5188	1.1196	1.3812	1	0.9571	0.4263	0.7555	1.3014	0.5882	0.4263	0.974	0.9888	0.79	0.3937	0.382799	0.314539	-0.340075	0.404835
cytidine-5'-diphosphoethanolamine	1.028	0.9809	1.0344	1.0148	0.9572	0.8058	1.0315	0.9244	0.953	1.0934	1.0573	0.9761	1.04	0.5564	0.0857467	0.0652415	0.0565835	0.254613
dehydroascorbate	0.9957	1.0612	1.0043	1.0372	0.8739	0.8166	0.9185	1.0686	1.009	0.9879	1.0563	0.9323	1.03	0.6157	0.0972377	0.0619733	0.0426443	0.210631
deoxycarnitine	0.9923	1.0077	0.9883	0.9912	1.1634	0.8066	1.0835	0.9166	0.8806	1.0491	1.0665	1.0579	1.02	0.8123	0.113147	0.0870403	0.0285692	0.0902835
desmosterol	1.1886	1.1383	0.9842	1.0705	0.7531	0.9084	0.6343	1.3716	1.0487	0.9177	1.0477	0.9248	0.98	0.7974	0.160597	0.240163	-0.0291463	0.0983238
diacylglycerol (14:0/18:1, 16:0/16:1) [1]*	1.0084	1.6246	0.9652	0.981	0.9863	0.8353	0.9684	1.2527	0.9929	1.0916	0.9634	1.0427	0.99	0.9651	0.28011	0.109788	-0.0144996	0.0154277
diacylglycerol (14:0/18:1, 16:0/16:1) [2]*	1.0183	1.4508	0.9102	0.9989	1.0243	0.9957	0.9791	1.2118	0.9514	1.0582	0.94	0.9207	0.95	0.6309	0.192771	0.109827	-0.0740006	0.200039
diacylglycerol (16:1/18:2 [2], 16:0/18:3 [1])*	0.399	10.0832	0.5554	1.0036	0.1942	0.3361	1.1333	0.9202	0.548	0.9964	0.5491	2.1354	0.5	0.6806	3.92316	0.584398	-1	0.167108
dihomo-linoleate (20:2n6)	1.208	1.5385	1.0578	0.9453	1.0019	0.8394	0.9821	0.8997	1.1191	1.1446	0.9484	0.9695	0.92	0.723	0.247863	0.0983843	-0.120294	0.140862
dihomo-linolenate (20:3n3 or n6)	1.2151	1.4468	1.0468	0.9824	0.9603	0.8008	0.9622	0.9347	1.1454	1.0229	0.9283	0.9405	0.92	0.6833	0.226086	0.08404	-0.120294	0.165389
dihomo-linolenoylcarnitine (C20:3n3 or 6)*	0.8548	1.0187	1.1128	0.5574	1.3129	0.8088	1.1672	0.8106	0.7662	1.1606	1.3528	1.3447	1.17	0.2713	0.263004	0.255792	0.226509	0.56655
dihomo-linoleoylcarnitine (C20:2)*	0.5678	0.9253	1.0659	1.0601	1.0136	0.9595	1.0853	0.6755	0.9128	0.9026	0.7658	1.1857	0.99	0.9458	0.186783	0.190695	-0.0144996	0.0242007
dihydroxyacetone phosphate (DHAP)	1.2436	0.5271	0.4561	0.5943	0.9008	1.2499	1.0347	1.0159	1.0405	0.9649	0.7847	1.0904	1.19	0.1556	0.357627	0.107763	0.250962	0.80799
dimethylarginine (SDMA + ADMA)	1.2071	1.1118	0.9536	1.0003	1.0843	0.9677	0.9898	1.0321	0.9982	1.0176	0.9997	0.9134	0.94	0.3052	0.0980918	0.0413368	-0.0892673	0.515415
docosadienoate (22:2n6)	1.4903	1.1475	0.8065	0.762	1.2734	1.0269	0.9788	0.6959	0.9754	0.7547	1.0858	1.2396	0.88	0.6287	0.278903	0.203146	-0.184425	0.201557
docosahexaenoate (DHA; 22:6n3)	1.308	1.3466	0.9873	0.7783	1.0093	0.6803	0.8294	0.9956	1.0236	1.045	1.0044	0.9878	0.96	0.9596	0.270034	0.0770718	-0.0588937	0.0179098
docosahexaenoyl ethanolamide	1.2408	1.3831	0.8282	0.872	0.9102	0.7837	0.9238	1.2323	1.0368	0.9863	1.1021	1.0582	1.05	0.5065	0.247162	0.105748	0.0703893	0.295421
docosahexaenoylcarnitine (C22:6)*	1.027	1.3605	0.8538	1.1318	1	0.9404	0.9218	1.1535	0.7015	1.0809	0.5824	0.5824	0.8	0.0726	0.176978	0.250939	-0.321928	1.13906
docosapentaenoate (n3 DPA; 22:5n3)	1.3381	1.488	1.0337	0.8683	0.9315	0.7222	0.9012	1.0271	1.0767	1.1041	0.9623	0.961	0.95	0.9021	0.292748	0.0774376	-0.0740006	0.0447453
docosapentaenoate (n6 DPA; 22:5n6)	1.0706	1.0402	1.0618	0.918	0.9368	0.726	0.8667	0.8017	0.8982	1.0666	0.9623	1.0958	0.99	0.9634	0.131209	0.115418	-0.0144996	0.0161934
docosatrienoate (22:3n3)	1.0856	1.5746	0.2889	0.8743	0.8414	0.4033	0.2889	1.0748	0.9711	1.4065	0.8718	0.3092	0.97	0.9081	0.468064	0.442132	-0.0439433	0.0418663
docosatrienoate (22:3n6)*	1.3459	1.5797	0.9772	0.8938	1.0242	0.7611	0.7474	1	0.9752	1.3349	1.0884	1.0672	0.94	0.8392	0.306177	0.190442	-0.0892673	0.0761345
docosatrienoylcarnitine (C22:3)*	1.1159	1.1809	1.2016	0.5637	1.6008	1.0343	0.9595	1.1545	1.0111	1.4609	1.7122	0.7833	1.06	0.6922	0.33415	0.345633	0.0840643	0.159768
eicosanoylsphingosine (d20:1)*	1.1414	1.3799	0.8102	1.0012	0.6937	0.7795	1.0389	1.3294	1.0805	0.662	0.8	0.7229	0.97	0.8083	0.259424	0.255015	-0.0439433	0.0924274
eicosapentaenoate (EPA; 20:5n3)	1.351	1.3963	0.8206	0.8365	0.977	0.6	0.8262	1.1456	1.023	1.0833	0.9652	0.973	1.01	0.8481	0.316115	0.110245	0.0143553	0.0715529
eicosenoate (20:1)	1.6269	1.4966	0.978	0.9366	1.0729	1.0167	0.8291	0.9833	1.0262	1.0347	0.9819	0.9717	0.82	0.4143	0.295892	0.0741765	-0.286304	0.382685
eicosenoylcarnitine (C20:1)*	0.9894	1.0785	0.8872	0.9147	1.0788	0.9818	0.971	1.1556	0.8618	1.2584	1.0253	1.0436	1.06	0.4319	0.0800098	0.139178	0.0840643	0.364617
erucate (22:1n9)	0.7216	1.5862	1.0596	0.7113	0.7661	0.6683	1.1003	1.0106	1.1283	0.9816	0.7701	0.6959	1.03	0.733	0.355882	0.176609	0.0426443	0.134896
erucoylcarnitine (C22:1)*	1.393	1.2203	0.9667	0.5206	1.2422	0.9376	0.7838	1.7289	0.9377	1.4756	1.285	0.8396	1.12	0.5617	0.310923	0.382389	0.163499	0.250496
erythronate*	1.1057	1.1763	0.9885	0.8937	1.0063	0.7433	0.9971	0.9864	0.8823	1.0029	1.0096	1.0458	1	0.8725	0.153872	0.0552897	0	0.0592346
ethylmalonate	1.2679	0.9917	1.0343	0.8819	1.0613	0.721	0.8523	1.1944	1.1111	1.0301	1.0537	0.8932	1.03	0.6737	0.18345	0.129705	0.0426443	0.171533
flavin adenine dinucleotide (FAD)	1.2013	1.0198	1.0016	0.9159	0.9888	0.9256	0.9719	1.07	0.9984	1.0272	1.0241	0.9613	1	0.9492	0.103133	0.0401101	0	0.0226423
flavin mononucleotide (FMN)	1.3889	0.8125	0.9161	0.6824	0.9715	0.8228	1.0253	1.2293	1.0189	1.0506	1.1583	1.0651	1.17	0.085	0.244571	0.0842302	0.226509	1.07058
fructose	1.1308	1.1572	0.9911	0.9733	1.0683	0.7967	1.3666	2.4243	1.0843	0.9068	1.096	0.8981	1.27	0.1673	0.131386	0.578388	0.344828	0.776504
fructose 1,6-diphosphate/glucose 1,6-diphosphate/myo-inositol diphosphates	0.2375	1.9218	2.155	2.2504	0.8164	0.5516	0.8103	0.3201	0.8002	1.303	1.4855	1.0177	0.72	0.7133	0.887791	0.41339	-0.473931	0.146728
fumarate	1.0411	1.2883	0.8023	0.8502	1.1025	0.9923	1.1178	1.0286	1.0624	1.0077	0.7953	0.802	0.96	0.7033	0.176588	0.137095	-0.0588937	0.152859
galactitol (dulcitol)	1.2538	0.7381	0.789	0.8959	0.9444	0.5654	0.7533	1.0556	1.398	0.8228	1.3117	0.7178	1.17	0.3408	0.232406	0.293246	0.226509	0.4675
galactonate	0.9606	1.2963	0.6372	0.6862	0.8876	1.4918	0.9757	0.9399	0.8416	1.8045	0.6372	0.8262	1.01	0.9886	0.338724	0.409448	0.0143553	0.00497939
galactose 1-phosphate	1.2683	1.4398	0.7392	1.0871	0.7867	0.9269	0.8154	1.196	0.9794	1.0547	0.6003	0.8251	0.88	0.3278	0.276261	0.209572	-0.184425	0.484391
gamma-aminobutyrate (GABA)	1.1042	1.0177	1.0015	0.9985	1.0648	0.8627	0.9203	1.1315	0.9736	1.0405	0.9969	0.9352	0.99	0.8575	0.0822424	0.077704	-0.0144996	0.0667659
gamma-glutamylglutamate	1.0602	1.0686	1.0949	0.9997	1.1475	0.8766	1.0364	0.8987	0.9939	1.0143	0.9321	0.8242	0.91	0.1227	0.0939261	0.0803796	-0.136062	0.911155
gamma-glutamylglutamine	1.0105	1.0756	1.0035	0.9345	0.9965	0.8413	0.9271	1.0359	0.8205	1.0206	1.1088	1.0817	1.02	0.7191	0.0801841	0.107476	0.0285692	0.143211
gamma-glutamylglycine	1.4053	1.5604	0.6978	1.0285	0.9841	0.9793	1.1074	1.3727	0.9786	1.0402	0.7252	0.7581	0.9	0.4954	0.316083	0.239371	-0.152003	0.305044
gamma-glutamylhistidine	1.3176	1.4306	1.1681	0.9192	0.7059	0.7059	1.16	0.7059	0.7059	1.2864	0.9877	0.7059	0.89	0.4863	0.311085	0.258372	-0.168123	0.313096
gamma-glutamylleucine	1.4791	1.3351	1.0154	0.9287	1.0906	0.9232	1.0741	1.2092	0.9846	1.3085	1.1347	0.8581	0.97	0.812	0.228867	0.16059	-0.0439433	0.090444
gamma-glutamylphenylalanine	1.5703	1.3538	0.9238	0.9763	0.9289	0.8359	1.0237	1.1421	1.1353	1.1432	1.1044	0.8462	0.97	0.943	0.293581	0.11673	-0.0439433	0.0254883
gamma-glutamylthreonine	1.2392	1.1126	1.1475	0.9945	1.1774	0.736	0.8543	1.1296	0.9441	0.9998	1.0549	0.845	0.91	0.4006	0.181776	0.112464	-0.136062	0.397289
gamma-glutamyltyrosine	0.9458	1.267	0.5584	1	1.0862	0.6427	0.5584	1.0688	1.386	0.5584	0.7054	0.8431	0.93	0.6677	0.269325	0.324382	-0.104697	0.175419
gamma-glutamylvaline	1.2973	1	0.8597	1.0864	0.9587	0.9012	0.9891	0.8194	1.3792	0.8511	0.8206	1.218	1	0.8981	0.158256	0.235546	0	0.0466753
glucose	1.7643	0.9597	0.9266	1.0384	1.2067	0.8403	2.2968	7.7543	1.0975	0.8912	0.8752	0.9526	2.06	0.2097	0.337813	2.72121	1.04264	0.678402
glucose 6-phosphate	1.1878	1.2219	0.8866	0.8652	1.0049	0.8241	1.0479	1.0924	0.9426	1.1014	1.0052	0.8767	1.01	0.7871	0.171166	0.0882138	0.0143553	0.10397
glucuronate	1.9481	0.2685	1.0767	0.5198	0.7123	0.2685	0.2685	0.2685	1.6746	0.6924	1.204	1.1595	1.1	0.7616	0.639668	0.565246	0.137504	0.118273
glutamate	1.0214	1.01	0.9812	0.9553	0.9461	0.93	1.0464	0.9872	0.9965	1.0407	0.9848	0.9745	1.03	0.2819	0.036493	0.030711	0.0426443	0.549905
glutamate, gamma-methyl ester	1.6183	1.2232	0.8323	0.8658	1.1994	0.8371	0.8625	1.0139	1.3073	1.0453	0.9948	0.7438	0.91	0.488	0.312803	0.190303	-0.136062	0.31158
glutamine	1.0954	1.03	1.0244	0.9808	0.993	0.9145	0.9387	1.1859	0.9197	1.1478	1.0196	0.9495	1.02	0.7321	0.0601373	0.114204	0.0285692	0.13543
glutarate (C5-DC)	1.1588	1.2501	1.0956	0.8856	1.0768	0.8658	0.9496	0.9465	1.2955	1.0415	0.8584	0.6717	0.91	0.361	0.151956	0.206364	-0.136062	0.442493
glutarylcarnitine (C5-DC)	0.6402	1.5533	0.8923	0.709	1.3256	1.0151	1.5777	0.6649	0.9416	0.7818	0.7556	0.7196	0.89	0.4927	0.356388	0.341574	-0.168123	0.307417
glutathione, oxidized (GSSG)	0.961	0.8597	1.1662	0.9984	1.0032	0.7686	0.7846	1.0932	0.9926	1.0305	0.9779	0.9016	1	0.934	0.136054	0.107891	0	0.0296531
glutathione, reduced (GSH)	1.0245	0.7375	1.144	0.9019	1.2279	0.7667	0.8036	1.0099	0.8543	1.0687	1.2187	0.9901	1.02	0.7883	0.199866	0.149698	0.0285692	0.103308
glycerate	1.4693	0.743	0.9991	0.6783	1.3403	0.9553	1.3676	1.1518	0.9512	1.0136	1.4963	1.0409	1.14	0.2205	0.316816	0.216725	0.189034	0.656591
glycerol	1.1851	1.2091	1.0405	0.9957	0.8594	0.9405	0.7205	1.0779	0.9759	1.12	0.9859	0.9494	0.94	0.3227	0.137195	0.139348	-0.0892673	0.491201
glycerol 3-phosphate	1.6794	0.9881	1.1857	0.6441	1.1579	0.8822	0.8562	1.0582	0.8676	1.5621	1.3857	1.1319	1.05	0.6507	0.3503	0.282828	0.0703893	0.186619
glycerophosphoethanolamine	1.1493	1.1436	0.9513	1.0127	0.991	0.8557	0.9102	1.0183	1.01	0.9986	1.0014	0.9474	0.96	0.5384	0.11363	0.042661	-0.0588937	0.268895
glycerophosphoglycerol	1.3971	1.5036	0.956	0.9567	1.0777	0.8393	0.9895	1.171	0.9957	1.1177	1.0771	0.9533	0.94	0.5863	0.267604	0.0847529	-0.0892673	0.23188
glycerophosphoinositol*	1.3077	1.5059	1.108	0.9151	1.0595	0.8164	0.9667	1.029	0.9979	1.2254	1.3412	0.9759	0.97	0.8883	0.253812	0.156114	-0.0439433	0.0514403
glycerophosphorylcholine (GPC)	1.0188	0.9681	1.0144	1.186	1.1269	0.9192	0.7889	1.0265	1.0333	0.9856	0.8945	0.9625	0.91	0.2304	0.099727	0.0929899	-0.136062	0.637518
glycerophosphoserine*	1.1712	1.318	0.9657	1.1086	0.9345	0.8935	0.9922	0.9828	1.1664	0.9806	0.9867	0.9081	0.94	0.436	0.163396	0.0860203	-0.0892673	0.360514
glycine	1.1513	1.2442	0.885	1.015	0.9421	0.9449	1.0242	1.204	0.9874	0.9808	0.855	0.8017	0.95	0.444	0.139149	0.141053	-0.0740006	0.352617
glycosyl ceramide (d18:2/25:1, d18:1/25:2)	0.9768	1.1157	0.7928	0.9752	1.0799	1.0315	0.9369	1.048	0.8925	0.9906	1.1327	1.0094	1.01	0.904	0.113768	0.084393	0.0143553	0.0438316
glycosyl-N-(2-hydroxynervonoyl)-sphingosine (d18:1/24:1(2OH))*	1.0353	1.2013	0.8729	0.9592	0.8911	0.9743	1.0172	1.1868	1.0051	0.9492	0.9386	0.8896	1.01	0.8577	0.119484	0.103658	0.0143553	0.0666646
glycosyl-N-arachidoyl-sphingosine (d18:1/20:0)*	1.2065	1.297	0.8667	0.9926	0.9278	0.9518	1.115	1.3266	1.0638	1.1365	0.9764	1.0074	1.06	0.346	0.171125	0.124865	0.0840643	0.460924
glycosyl-N-erucoyl-sphingosine (d18:1/22:1)*	0.9431	1.197	0.9216	1.0161	1.0071	0.9129	1.0493	1.1037	0.9929	1.191	0.9783	0.9899	1.05	0.296	0.105914	0.0833956	0.0703893	0.528708
glycosyl-N-nervonoyl-sphingadienine (d18:2/24:1)*	0.9288	1.232	0.9501	0.9949	1.0229	0.964	1.0051	1.0319	1.0137	1.0754	1.0709	0.9535	1.01	0.8008	0.111173	0.0454543	0.0143553	0.0964759
glycosyl-N-nervonoyl-sphingosine (d18:1/24:1)*	0.9235	0.5795	1	0.6736	1.6844	1.422	1.305	0.7778	0.8733	0.7076	1.371	1.0893	0.97	0.9709	0.429499	0.278209	-0.0439433	0.0128255
glycosyl-N-palmitoyl-sphingosine (d18:1/16:0)	0.904	1.0546	0.9965	1.026	1.0404	0.8995	1.0729	0.9814	0.9239	1.128	0.9359	1.0344	1.03	0.6907	0.0686697	0.0801902	0.0426443	0.160711
glycosyl-N-stearoyl-sphinganine (d18:0/18:0)*	1.2206	1.4434	0.8175	1.0242	0.5267	0.7097	0.7169	1.5045	1.1605	0.7008	0.4665	0.4763	0.88	0.4182	0.339518	0.412445	-0.184425	0.378616
glycosyl-N-stearoyl-sphingosine (d18:1/18:0)	1.0685	1.126	1.0654	1.0018	0.9073	0.9031	0.9415	1.0852	1.1026	1.0507	0.9566	0.94	1	0.9671	0.0916135	0.0752119	0	0.0145286
glycosyl-N-tricosanoyl-sphingadienine (d18:2/23:0)*	0.8834	1.1582	1.0192	1.0571	1.0348	0.8829	0.9006	0.8438	1.0236	0.9927	1.2478	0.8511	0.97	0.6773	0.106737	0.151776	-0.0439433	0.169219
glycosyl-N-tricosenoyl-sphingosine (d18:1/23:1)*	0.9674	1.1373	0.7219	0.9654	0.9853	0.9561	1.1258	1.1968	0.9288	1.164	0.98	1.0722	1.13	0.1151	0.133228	0.105539	0.176323	0.938925
guanidinoacetate	1.2287	1.3323	0.8705	1.1198	0.952	0.9188	0.891	0.9187	1.0462	0.9705	0.7963	0.8294	0.85	0.035	0.186039	0.0917181	-0.234465	1.45593
guanine	1.486	1.2665	1.0811	0.9586	1.5208	0.9248	1.0885	0.6639	0.9558	1.1839	1	0.6639	0.77	0.0803	0.25963	0.217566	-0.37707	1.09528
guanosine	1.1085	0.9688	1.0583	0.9953	0.897	0.9601	0.9818	1.0082	1.003	1.14	1.0561	0.9885	1.03	0.5913	0.075291	0.0600499	0.0426443	0.228192
guanosine 5'- diphosphate (GDP)	1.3352	0.3799	0.68	0.591	0.9162	0.6875	1.0019	0.9126	1	1.1521	1.0797	1.2514	1.39	0.0462	0.328572	0.121631	0.475085	1.33536
guanosine 5'- monophosphate (5'-GMP)	0.9317	1.2371	1.4767	1.2381	0.8245	0.9288	1.3841	0.7433	0.8451	1.3336	1.118	1.2286	1	0.9866	0.250231	0.262256	0	0.00585889
gulonate*	1.3205	1.1282	1.0064	0.8741	1.0052	0.8417	0.9392	1.1699	0.9722	1.011	1.0696	0.9182	0.98	0.9318	0.176048	0.0937257	-0.0291463	0.0306773
heme	1.3753	1.0813	0.6418	0.9432	2.0153	1.0275	3.6811	3.5048	0.6123	0.7686	1.3488	0.9725	1.54	0.5291	0.472143	1.40045	0.62293	0.276462
heptanoate (7:0)	1.1814	1.1205	0.5084	0.8557	7.3741	0.7456	0.9784	0.7345	1.3277	1.3987	1.0216	0.654	0.52	0.5314	2.66176	0.301758	-0.943416	0.274578
hexadecadienoate (16:2n6)	0.9392	3.0208	0.9568	0.8546	1.0553	0.7147	0.9396	1	0.7147	1.0414	0.9244	1.2663	0.78	0.6796	0.871643	0.179576	-0.358454	0.167747
hexanoylcarnitine (C6)	0.7662	1.9061	2.3723	0.5861	2.4334	0.5971	0.952	0.4685	2.0781	0.7838	0.7005	1.4186	0.74	0.4392	0.890711	0.58854	-0.434403	0.357338
histidine	1.1566	1	1	1.0238	0.9788	0.9083	0.9706	1.0271	0.9751	1.0252	1.0398	0.8806	0.98	0.5014	0.0814726	0.0593034	-0.0291463	0.299816
homocarnosine	1.0975	1.2471	0.836	0.9785	0.9289	0.8977	0.9998	1.2717	1.0002	0.9435	1.0002	0.7638	1	0.9728	0.150605	0.16293	0	0.0119764
homocitrulline	1.3578	1.1633	1.0244	0.8608	1.2012	0.5722	0.905	1.0709	0.7889	1.0001	0.642	0.6347	0.82	0.2334	0.280276	0.18283	-0.286304	0.631899
homoserine	1.5104	0.8844	1.1743	0.6553	1.491	1.1042	0.918	0.8024	0.7877	1.0335	1.2655	0.7826	0.82	0.2172	0.335575	0.190609	-0.286304	0.66314
homovanillate (HVA)	0.5563	0.939	1.5844	0.6472	1.7261	1.0766	0.523	0.9105	0.523	1.4349	1.5634	1.7495	1.03	0.9912	0.480193	0.538276	0.0426443	0.00383871
hypotaurine	0.7165	1.2092	0.7763	0.8799	0.982	0.7451	1.2692	1.4422	1.018	0.7793	0.8958	0.7439	1.16	0.2894	0.186719	0.279219	0.214125	0.538501
hypoxanthine	1.1625	1.147	0.9626	0.9895	1.0286	0.8855	0.9572	1.062	1.0105	1.0461	1.0183	0.9342	0.98	0.6685	0.107988	0.0498846	-0.0291463	0.174899
imidazole lactate	0.9943	1.0112	1.0313	0.9873	1.0059	0.7233	1.1714	0.8273	1.2632	1.0379	0.8628	1.0057	1.07	0.4129	0.116407	0.169735	0.0976108	0.384155
inosine	1.0704	1.0096	1.0772	0.9763	1.0272	0.8929	0.9384	0.9342	0.9301	1.1108	1.0607	0.9814	0.98	0.7371	0.0682661	0.0761429	-0.0291463	0.132474
isobutyrylcarnitine (C4)	1.4081	0.9334	1.078	1.0931	1.1825	0.8084	0.8377	1.2223	1.2272	1.2353	1.1057	0.8009	0.99	0.9029	0.206639	0.20143	-0.0144996	0.0443603
isoleucine	1.2016	1.0521	1.0082	0.9973	1.0706	0.8878	0.9932	1.0561	1.0551	1.1138	1.0003	0.9563	0.99	0.9373	0.103066	0.0565635	-0.0144996	0.0281214
isoleucylglycine	1.513	1.2014	0.8835	1.1896	0.7677	1.1868	1.0729	0.9496	0.6737	0.8998	0.634	0.634	0.72	0.0097	0.264707	0.188253	-0.473931	2.01323
isovalerylcarnitine (C5)	1.1653	0.9547	1.3254	1.1018	1.1602	1.1494	1.1637	0.931	1.1302	1.421	0.7813	0.8411	0.91	0.2589	0.11938	0.239513	-0.136062	0.586868
lactate	1.1686	1.1546	0.9752	1.034	0.986	0.8717	0.9878	1.0654	1.0427	0.9793	0.9984	0.9212	0.97	0.6506	0.113782	0.0507647	-0.0439433	0.186686
laurylcarnitine (C12)	1.6773	1.4219	0.7945	0.9534	0.9154	0.6989	0.9701	1.0299	0.6851	1.1522	1.043	0.9587	0.9	0.628	0.385609	0.157066	-0.152003	0.20204
leucine	1.1011	1.0963	0.9943	0.9502	1.0923	0.8655	0.9508	1.1517	0.9873	1.0057	1.023	0.8516	0.98	0.7114	0.0969126	0.0980101	-0.0291463	0.147886
leucylglycine	0.778	0.778	0.778	0.778	1.0277	0.9723	0.778	0.778	0.778	1.2703	0.778	0.778	1.01	0.9915	0.115971	0.200981	0.0143553	0.00370728
lignoceroyl ethanolamide (24:0)*	1.2584	1.3417	0.427	0.9517	0.427	1.7143	0.427	0.9125	0.9006	0.427	0.427	0.5793	0.6	0.1744	0.519681	0.235514	-0.736966	0.758454
lignoceroyl sphingomyelin (d18:1/24:0)	1.2587	1.2487	0.8739	0.9037	0.8019	0.9494	1.0075	1.4584	1.113	0.8246	0.7672	0.7325	0.98	0.7671	0.197756	0.274922	-0.0291463	0.115148
linoleate (18:2n6)	0.9842	5.0346	1.001	0.9913	0.8587	0.6441	1.0792	0.8758	0.9674	1.023	0.8943	1.3687	0.65	0.7182	1.69511	0.180645	-0.621488	0.143755
linolenate [alpha or gamma; (18:3n3 or 6)]	0.8772	5.7953	0.9123	0.9634	0.7542	0.5657	1.0471	0.9649	0.8988	0.9963	0.9625	1.6895	0.66	0.9288	2.03835	0.296116	-0.599462	0.0320778
linoleoyl ethanolamide	1.0032	1.0317	1.3355	0.7908	1.3598	0.8412	1.209	0.5645	1.1037	1.1635	0.9745	1.3187	1	0.9331	0.240894	0.266258	0	0.0300718
linoleoyl-arachidonoyl-glycerol (18:2/20:4) [2]*	1.2693	1.4589	0.5319	1.0337	0.8222	0.9812	1.2778	0.9736	1.0188	0.627	0.5654	1.0724	0.91	0.6867	0.326728	0.27402	-0.136062	0.163233
linoleoylcarnitine (C18:2)*	0.665	1.0987	0.9235	1.2681	0.8455	0.9631	1.1529	0.7081	0.928	0.9243	0.6752	1.2681	0.98	0.8699	0.207672	0.235464	-0.0291463	0.0605307
linoleoyl-linolenoyl-glycerol (18:2/18:3) [2]*	0.3253	7.3733	0.3253	0.3253	0.3253	0.3253	0.8206	0.3253	0.3253	0.3253	0.3253	0.9512	0.34	0.7737	2.87733	0.292424	-1.55639	0.111427
lysine	1.0768	0.9867	1.0436	0.99	1.0569	0.8122	1.001	1.0869	1.0353	1.0572	0.8923	0.8916	1	0.9859	0.0963246	0.0839142	0	0.00616713
malate	1.1036	1.111	1.0136	1.0142	1.057	0.853	0.9897	0.942	0.9969	0.9708	0.9782	0.9452	0.95	0.2609	0.094263	0.0227038	-0.0740006	0.583526
malonate	1.2134	1.0408	0.9808	0.9038	1.224	0.9482	1.0044	1.0236	0.9082	0.909	1.0561	0.9361	0.92	0.1741	0.136796	0.0634169	-0.120294	0.759201
malonylcarnitine	1.2874	1.1872	0.9685	0.9807	1.1048	0.9883	0.8909	1.0861	0.9312	1.0919	1.0138	0.9625	0.92	0.1933	0.130841	0.0824608	-0.120294	0.713768
mannitol/sorbitol	1.1364	1.176	0.8941	0.8368	0.9087	1.0221	0.8692	1.2308	1.1389	0.8909	1.0407	0.9313	1.02	0.8311	0.138667	0.145755	0.0285692	0.0803467
mannose	1.3763	1.1269	0.8917	0.9087	0.974	0.9137	1.3366	1.9784	1.1681	1.0012	1.097	0.8036	1.19	0.2442	0.189628	0.406731	0.250962	0.612254
mannose-6-phosphate	1.217	1.2488	0.8604	0.9058	0.9972	0.8707	1.1126	1.0482	0.964	1.0497	1.0028	0.8817	0.99	0.9754	0.174594	0.080238	-0.0144996	0.0108172
margarate (17:0)	1.1918	1.1924	1.3515	1.005	0.9934	0.8035	0.8557	0.7718	1.0056	1.0938	1.0277	0.9373	0.87	0.3935	0.19384	0.118832	-0.200913	0.405055
margaroylcarnitine (C17)*	1.0099	0.9168	0.7767	1.2514	1.0012	0.7708	1.0434	0.7792	0.9587	1.2051	0.8436	0.9422	1.01	0.9426	0.178986	0.150706	0.0143553	0.0256726
mead acid (20:3n9)	1.3732	1.3229	1	0.8763	1.0934	0.8265	0.8393	1.2031	1.0573	1.1899	0.9273	0.9397	0.95	0.8278	0.226838	0.149167	-0.0740006	0.0820746
methionine	1.0659	0.9754	0.9503	0.9321	1.2131	0.9011	1.0387	1.1148	0.957	0.9998	1.0144	0.9476	1.01	0.8524	0.115743	0.0610044	0.0143553	0.0693566
methionine sulfoxide	1.154	0.9748	1.2109	1.015	1.2315	1.0045	1.0307	1.0421	1.2352	0.9204	0.9385	0.8827	0.92	0.188	0.11359	0.127673	-0.120294	0.725842
methylmalonate (MMA)	1.2857	1.1173	0.9551	1.0063	1.0694	0.6961	0.8963	0.976	1.0142	0.9861	1.2552	1.0012	1	0.895	0.195856	0.121721	0	0.048177
methylphosphate	1.3348	1.1655	0.7995	0.9722	0.9718	0.8312	0.7683	1.1594	0.9938	1.0062	0.946	0.7469	0.93	0.4445	0.204355	0.156304	-0.104697	0.352128
methylsuccinate	1.5381	0.986	1.0681	0.8039	1.0761	0.6698	0.8344	0.9642	0.9786	0.9826	1.1448	1.0305	0.97	0.9675	0.298095	0.100659	-0.0439433	0.014349
myo-inositol	1.2115	1.1191	0.8919	0.9964	1.0445	0.9397	0.9976	1.1034	0.9933	1.0341	0.8641	0.8321	0.94	0.3379	0.117777	0.10338	-0.0892673	0.471212
myristoleate (14:1n5)	0.921	2.7032	0.9144	0.7697	0.9906	0.8102	0.8443	0.7555	1.7187	1.0456	1.0094	1.0655	0.91	0.9214	0.748143	0.339084	-0.136062	0.0355518
myristoleoylcarnitine (C14:1)*	1.4628	1.4859	0.9407	1.1034	1.5445	0.9414	0.8581	1.0914	0.785	0.9483	1	0.9067	0.75	0.0146	0.282835	0.10771	-0.415037	1.83565
myristoylcarnitine (C14)	0.9979	1.1853	0.8294	1.1265	1.1372	0.7916	1.0806	0.9995	0.8802	1.1584	0.9983	1.024	1.01	0.8081	0.167889	0.0929565	0.0143553	0.0925349
N,N,N-trimethyl-5-aminovalerate	0.9994	1.241	1.1346	1.0006	0.946	0.7264	0.7907	1.0391	1.0034	1.1556	0.8356	0.7566	0.92	0.4781	0.175264	0.159103	-0.120294	0.320481
N1-Methyl-2-pyridone-5-carboxamide	1.0019	1.1083	0.9981	1.2093	0.8469	0.668	1.0854	0.7218	1.0057	0.799	1.1818	0.7399	0.95	0.7021	0.192109	0.194715	-0.0740006	0.153601
N1-Methyl-4-pyridone-3-carboxamide	0.7178	0.957	1.1514	1.4497	0.5954	0.7425	1.1539	0.7743	1.172	0.872	0.846	0.5726	0.96	0.9	0.319933	0.230272	-0.0588937	0.0457575
N1-methyladenosine	1.3054	0.9883	1.1247	0.9039	1.2204	0.6522	0.8336	1.1762	0.8384	1.2707	1.2073	0.8247	0.99	0.9962	0.237235	0.213559	-0.0144996	0.00165346
N6,N6,N6-trimethyllysine	1.0435	1.0086	1.1082	0.911	1.0736	0.7833	1.0813	0.8507	1.0103	1.1756	1.009	1.0997	1.05	0.5291	0.120922	0.110729	0.0703893	0.276462
N6-acetyllysine	1.4063	1.286	0.9773	0.9897	1.3108	1.0011	0.9165	1.0797	1.0856	0.8926	0.9989	0.8241	0.83	0.0505	0.193334	0.106101	-0.268817	1.29671
N6-carbamoylthreonyladenosine	1.2796	0.8717	1.3252	0.9402	1.2851	0.7869	0.9546	0.8955	0.9819	1.2457	1.1116	1.0181	0.96	0.7945	0.241188	0.125929	-0.0588937	0.0999061
N6-carboxymethyllysine	1.2526	1.1371	0.8166	1.0082	1.1235	0.9169	0.9918	1.2756	0.9235	1.2603	0.9165	0.9272	1.01	0.9491	0.159772	0.171702	0.0143553	0.022688
N6-succinyladenosine	1.2086	1.2377	1.0244	1.15	1.0286	0.6383	0.6903	0.9756	1.2591	0.967	0.8693	0.8475	0.89	0.4859	0.219531	0.189507	-0.168123	0.313453
N-acetylalanine	1.0444	1.3293	0.899	1.1284	0.9072	1.0366	1.0278	1.1557	1.0421	0.9874	0.9215	0.8608	0.94	0.4594	0.159514	0.102452	-0.0892673	0.337809
N-acetylarginine	1.103	0.9436	1.0767	1.0021	1.1891	0.6692	0.8299	0.8189	1.0086	1.1817	0.8142	0.7954	0.91	0.3737	0.18156	0.155272	-0.136062	0.427477
N-acetylasparagine	1.1986	1.0594	1.291	1.0388	1.0348	0.8529	0.9652	1.0939	1.0861	1.2395	0.9293	0.8304	0.95	0.5798	0.15121	0.144975	-0.0740006	0.236722
N-acetylaspartate (NAA)	1.1476	0.952	1.1971	0.953	1.0581	0.7452	0.9956	0.9795	0.9947	1.0044	1.1544	1.0378	1.02	0.685	0.163081	0.0650237	0.0285692	0.164309
N-acetyl-aspartyl-glutamate (NAAG)	1.381	1.1667	0.7142	1.0584	0.8043	1.0306	0.8019	1.2557	0.9694	0.8921	0.5013	0.6048	0.82	0.1446	0.242183	0.26971	-0.286304	0.839832
N-acetyl-glucosamine 1-phosphate	1.2522	1.425	1.1846	0.6475	0.6475	0.7081	0.9127	0.6475	0.8243	1.2022	0.9097	0.6475	0.88	0.5873	0.348994	0.206829	-0.184425	0.23114
N-acetylglucosamine 6-phosphate	1.5042	0.8474	0.8318	0.624	0.624	0.624	0.9235	0.624	1.0227	1.0459	0.624	0.624	0.96	0.9498	0.340943	0.208594	-0.0588937	0.0223678
N-acetylglucosamine/N-acetylgalactosamine	1.2689	1.0444	1.024	0.9182	1.1114	0.8599	1.0074	0.976	0.9907	1.1143	1.0334	0.9166	0.97	0.7058	0.144921	0.0657375	-0.0439433	0.151318
N-acetylglucosaminylasparagine	1.1316	1.0728	1.1413	1.2133	1.0596	0.7083	1.0356	0.9514	0.9521	1.133	0.8838	0.8719	0.92	0.4059	0.178276	0.0985725	-0.120294	0.391581
N-acetylglutamate	1.2398	1.1565	1.0466	0.9391	0.8779	0.9491	0.7732	1.1804	1.0923	0.9954	1.0369	1.0046	0.98	0.7948	0.140068	0.136208	-0.0291463	0.0997421
N-acetylglutamine	1.271	0.9828	0.9745	1.2019	0.9043	0.8568	0.8106	1.1933	1.0616	1.1107	0.9797	0.9706	0.99	0.9392	0.166563	0.132586	-0.0144996	0.0272419
N-acetylglycine	1.333	1.3226	1.0644	1.0084	0.9661	0.8157	0.9285	1.2737	1.0822	1.167	0.9148	0.8693	0.96	0.6688	0.205382	0.161101	-0.0588937	0.174704
N-acetylisoleucine	0.7437	0.6803	0.6803	1.3672	0.6803	0.6803	0.6803	0.8857	0.6803	0.6803	0.6803	1.2387	1	0.9286	0.276415	0.226613	0	0.0321713
N-acetyl-isoputreanine*	1.3949	0.721	0.8438	0.721	0.721	0.7865	0.8998	1	0.721	1.2551	0.721	0.721	1.02	0.8348	0.264429	0.214986	0.0285692	0.0784176
N-acetylleucine	1.0127	1.0316	0.7087	1.093	0.9448	0.7154	0.7998	1.1504	0.9942	1.0187	1.049	1.0193	1.1	0.2902	0.166174	0.114623	0.137504	0.537303
N-acetylmethionine	1.1594	1.1177	0.9673	1.1503	0.7621	0.9232	0.8892	1.2539	1.1351	0.9128	0.9912	0.9932	1.02	0.8196	0.157702	0.13971	0.0285692	0.0863981
N-acetylmethionine sulfoxide	1.275	1.0219	0.9941	1.0295	0.7964	0.8504	0.9649	1.134	1.4134	0.7842	0.7303	1.0144	1.01	0.9944	0.167729	0.248725	0.0143553	0.00243888
N-acetylneuraminate	1.1503	1.0426	1.0113	0.9176	1.0614	0.7482	1.002	0.9373	0.998	1.1327	1.0675	0.9781	1.03	0.5586	0.139794	0.0697957	0.0426443	0.252899
N-acetylphenylalanine	1.3052	1.0591	1.0407	0.8217	1.0905	0.631	0.7607	0.8605	1.045	1.1376	0.6904	0.8241	0.89	0.4001	0.23409	0.171478	-0.168123	0.397831
N-acetylserine	1.2596	1.2268	0.9537	1.1284	0.9431	0.8337	0.9042	1.2734	1.1069	1.0472	0.9718	0.9192	0.98	0.8398	0.172326	0.139024	-0.0291463	0.0758241
N-acetyltaurine	1.1526	1.0126	1.2202	0.8732	1.3304	0.9091	1.0468	0.8054	0.8347	1.0752	1.3764	1.176	0.97	0.733	0.181156	0.214106	-0.0439433	0.134896
N-acetylthreonine	1.0667	1.149	1.0809	0.981	1.0035	0.643	0.8559	0.9661	1.1462	1.0264	0.9359	1.0183	1	0.8451	0.178917	0.0979716	0	0.0730919
N-acetyltyrosine	0.6365	0.9006	0.8088	0.6365	1.8003	0.6365	0.6365	0.6365	1.9953	0.6365	0.6365	0.6365	0.96	0.7148	0.453231	0.554728	-0.0588937	0.145815
N-acetylvaline	1.0837	1.2091	0.9487	0.9305	0.7329	0.7329	1	1.143	0.8103	1.0334	0.7486	1.0346	1.02	0.7586	0.189214	0.150416	0.0285692	0.119987
N-arachidonoyltaurine	1.1702	1.1319	1.1217	0.7808	1.1052	0.7379	0.9629	0.9019	0.8873	1.2417	1.0949	0.6031	0.94	0.7241	0.194221	0.215789	-0.0892673	0.140201
N-behenoyl-sphingadienine (d18:2/22:0)*	0.8258	0.9707	1.0018	1.0189	1.2139	0.8316	1.0705	0.9982	1.2127	1.054	1.182	1.0293	1.12	0.0947	0.143202	0.086371	0.163499	1.02365
N-delta-acetylornithine	1.1224	1.1841	1.0375	0.7509	0.5272	0.4556	1.0055	1.8746	0.9664	0.5436	0.4646	0.553	1.06	0.986	0.3132	0.529599	0.0840643	0.00612309
nervonate (24:1n9)*	1.3877	0.9684	0.9234	0.7312	0.8823	0.9901	1.0031	0.7742	1.2766	0.5152	1.0914	0.9969	0.96	0.8176	0.219593	0.265079	-0.0588937	0.0874591
nervonoyl ethanolamide (24:1)*	1	1.6231	0.7773	1.1453	0.3668	1.0742	0.6817	1.0877	0.9797	0.8137	0.6556	0.3668	0.77	0.3207	0.416024	0.256932	-0.37707	0.493901
N-formylanthranilic acid	0.4867	1.4242	0.8132	0.9992	1.0265	0.383	0.4799	1.1091	1.166	0.4987	1.0521	1.4596	1.12	0.6027	0.383241	0.391417	0.163499	0.219899
N-formylmethionine	1.2187	1.1255	0.9228	1.0901	1.0183	0.7511	0.9032	0.9304	1.0005	0.8822	0.9374	0.8516	0.9	0.144	0.165697	0.051468	-0.152003	0.841638
N-formylphenylalanine	1.2689	1.2505	1.3272	1.0225	1.0806	0.2759	0.2759	0.696	0.2759	0.8643	1.1071	0.7522	0.64	0.158	0.391141	0.330599	-0.643856	0.801343
nicotinamide	1.096	1.0415	1.0488	0.9857	1.0611	0.9713	1.0337	0.9481	1.0599	1.0585	0.9758	0.9923	0.98	0.4399	0.0471548	0.0462753	-0.0291463	0.356646
nicotinamide adenine dinucleotide (NAD+)	1.3437	1.2232	1.0026	0.9026	1.086	0.819	1.0131	1.1362	0.9145	1.1402	1.2809	0.9363	1.01	0.8941	0.196925	0.140771	0.0143553	0.0486139
nicotinamide riboside	1.2665	1.1617	1.1636	0.7799	1.2767	0.6533	1.0442	0.7557	0.9926	1.3016	1.2503	0.9205	0.99	0.95	0.266072	0.204904	-0.0144996	0.0222764
nisinate (24:6n3)	1.305	1.4392	0.9264	0.8217	0.8892	0.8939	0.9435	1.0098	1.1278	1.1595	0.9596	0.8932	0.97	0.9569	0.258466	0.106439	-0.0439433	0.0191334
N-oleoylserine	1.0387	1.7243	1.0897	1.1889	0.8296	1.1067	0.9479	0.9144	0.9628	1.0583	0.5916	0.5916	0.73	0.1431	0.300292	0.201593	-0.454032	0.84436
N-oleoyltaurine	0.798	1.1484	1.3738	1.1195	1.147	1.1823	1.047	0.7785	0.9606	1.0052	0.6019	0.5398	0.73	0.0576	0.186073	0.216042	-0.454032	1.23958
nonadecanoate (19:0)	1.4968	1.0717	1.0039	0.8915	1.3219	0.9877	0.9961	0.7095	0.9334	0.8953	1.2362	1.1995	0.88	0.5449	0.231427	0.197608	-0.184425	0.263683
N-palmitoyl-sphinganine (d18:0/16:0)	1.3758	0.8236	0.9341	0.852	1.4255	0.6592	1.006	1.0703	1.1986	1.1348	1.3151	1.1565	1.13	0.2027	0.314631	0.106699	0.176323	0.693146
N-palmitoyl-sphingosine (d18:1/16:0)	1.0593	0.8677	1.1514	1.0297	1.2771	0.9035	1.0003	1.0503	0.9896	1.12	1.1207	1.2308	1.04	0.5865	0.15299	0.0908141	0.0565835	0.231732
N-palmitoyltaurine	0.8327	0.7392	1.5427	1.1025	1.3636	0.9986	1.1714	0.8009	1.0014	1.1013	0.7974	0.5918	0.83	0.235	0.30897	0.218682	-0.268817	0.628932
N-stearoylserine*	0.9435	1.0526	1.5314	0.9544	1.0573	1.1083	1.144	0.8793	1.034	1.2404	0.6724	0.6797	0.85	0.2725	0.217053	0.238213	-0.234465	0.564633
N-stearoyl-sphingadienine (d18:2/18:0)*	0.9202	0.8482	1.1438	1.0069	1.1793	0.9931	1.0148	0.9035	0.9594	1.139	1.1167	1.0859	1.02	0.6866	0.127231	0.0932555	0.0285692	0.163296
N-stearoyl-sphinganine (d18:0/18:0)*	1.335	0.8564	1.0716	1.0535	1.1804	0.7837	1.221	1.3201	0.934	0.9204	0.9465	1.1467	1.03	0.7635	0.20349	0.171217	0.0426443	0.117191
N-stearoyl-sphingosine (d18:1/18:0)*	1.0641	0.8727	1.1159	0.9535	1.0646	0.8051	1.0477	1.0631	0.9392	1.0045	1.0632	1.0213	1.04	0.5086	0.122883	0.0473319	0.0565835	0.293624
N-stearoyltaurine	0.8031	1.1129	2.2364	1.1778	1.1947	1.4104	1.5123	0.9337	0.9969	1.236	0.6298	0.5405	0.74	0.1211	0.488655	0.365226	-0.434403	0.916856
oleate/vaccenate (18:1)	1.1927	1.6292	1.084	0.9695	0.9688	0.9097	0.975	1.0155	1.0601	1.0869	0.9418	0.9845	0.9	0.6316	0.266613	0.054732	-0.152003	0.199558
oleoyl ethanolamide	1.1533	1.2854	0.925	0.9976	0.9581	0.925	0.9398	1.1773	1.0024	1.178	0.9633	0.8749	0.98	0.8301	0.146976	0.127025	-0.0291463	0.0808696
oleoyl-arachidonoyl-glycerol (18:1/20:4) [2]*	1.1256	1.1609	0.8223	1.0464	0.9235	1.0514	0.9413	1.2174	1.0106	0.9894	0.8719	0.8121	0.95	0.5147	0.127332	0.140375	-0.0740006	0.288446
oleoylcarnitine (C18:1)	0.9304	1.1987	0.8596	1.145	0.996	0.9652	1.0545	0.9662	0.8407	1.0136	0.8105	1.0023	0.93	0.3916	0.130222	0.0993427	-0.104697	0.407157
oleoylcholine	0.9027	1.5916	1.3489	1.2455	2.0267	0.8497	0.9971	0.9773	0.7773	1.4578	1.2662	1.457	0.87	0.4678	0.441488	0.280864	-0.200913	0.32994
oleoyl-linoleoyl-glycerol (18:1/18:2) [1]	0.758	4.0564	0.7754	0.9846	0.6023	0.6318	1.2014	1.0154	0.8225	1.0755	0.7976	1.4178	0.81	0.8889	1.35643	0.234673	-0.304006	0.0511471
oleoyl-linoleoyl-glycerol (18:1/18:2) [2]	0.6627	4.403	0.7586	1.038	0.6058	0.652	1.0988	0.962	0.7556	0.9378	0.7255	1.2947	0.71	0.9053	1.50208	0.213786	-0.494109	0.0432075
oleoyl-oleoyl-glycerol (18:1/18:1) [1]*	1.0889	1.6947	0.88	1.0667	0.9082	0.9277	0.9984	1.4628	1.0429	0.6985	0.6271	0.7953	0.86	0.3295	0.306459	0.304778	-0.217591	0.482145
oleoyl-oleoyl-glycerol (18:1/18:1) [2]*	1.1133	1.4586	0.8178	1.0857	0.923	1.0498	0.9302	1.1888	0.97	0.9217	0.7947	0.8146	0.87	0.2506	0.218459	0.141423	-0.200913	0.601019
ornithine	1.1985	1.0202	0.9777	0.9273	1.1676	0.8974	1.0802	1.1238	1.0068	0.9573	0.9932	0.8377	0.97	0.6678	0.12512	0.100015	-0.0439433	0.175354
orotate	1.1351	0.9062	0.9085	0.9424	0.9893	0.7762	0.9128	0.945	0.9877	1.0932	1.1026	1.2082	1.1	0.1375	0.117825	0.112219	0.137504	0.861697
orotidine	1.4729	0.9283	0.9397	0.9633	1.1964	0.7361	0.9721	1.2562	0.8534	1.2125	1.238	0.9179	1.03	0.6629	0.257929	0.18038	0.0426443	0.178552
oxalate (ethanedioate)	1.747	0.951	0.9338	0.6827	1.1755	0.8538	1.1255	0.8636	0.9709	1.2449	1.1366	1.0234	1	0.7391	0.373617	0.135789	0	0.131297
palmitate (16:0)	1.1586	1.2602	1.1981	1.0197	1.009	0.8343	0.9811	0.9481	0.9922	1.0611	0.9673	0.9714	0.91	0.5689	0.155976	0.0392357	-0.136062	0.244964
palmitoleate (16:1n7)	1.1681	2.1841	1.0247	0.8901	0.9392	0.788	0.8987	0.9753	0.9591	1.0745	1.0267	1.1451	0.87	0.7788	0.515158	0.0881034	-0.200913	0.108574
palmitoleoyl ethanolamide*	0.9206	1.1788	0.8536	0.9563	1.0983	0.9368	0.8931	1.0205	0.9497	1.108	1.0605	0.9998	1.01	0.7945	0.122277	0.0768581	0.0143553	0.0999061
palmitoleoylcarnitine (C16:1)*	0.8887	1.107	0.8699	1.1521	1.0373	0.9712	1.0329	0.9245	0.868	1.0022	0.801	1.0414	0.94	0.477	0.114894	0.0973411	-0.0892673	0.321482
palmitoleoyl-oleoyl-glycerol (16:1/18:1) [2]*	0.8579	1.5308	0.9873	0.7148	0.9965	0.9128	0.7643	1.3334	1.036	1.1659	0.9297	0.7688	1	0.9652	0.279663	0.225355	0	0.0153827
palmitoyl dihydrosphingomyelin (d18:0/16:0)*	1.1656	0.9011	0.836	0.9961	1.2146	0.8191	0.9298	1.1892	1.0353	1.101	0.9235	1.0492	1.05	0.4739	0.168603	0.101765	0.0703893	0.324313
palmitoyl ethanolamide	1.1226	1.2168	0.8304	1.0005	0.8843	0.9455	0.9564	1.1338	0.9666	1.0829	0.9995	0.909	1.01	0.8357	0.146393	0.0844813	0.0143553	0.0779496
palmitoyl sphingomyelin (d18:1/16:0)	1.0896	0.9861	0.9128	1.0043	1.0826	0.9236	0.9642	1.1104	1.0569	1.0626	0.9698	0.9996	1.03	0.4198	0.0755027	0.0584517	0.0426443	0.376958
palmitoyl-arachidonoyl-glycerol (16:0/20:4) [1]*	1.0349	1.1116	0.9461	1.0305	0.9166	0.8832	0.9964	1.2811	0.9992	1.1312	0.8935	0.8686	1.04	0.6083	0.0861569	0.154942	0.0565835	0.215882
palmitoyl-arachidonoyl-glycerol (16:0/20:4) [2]*	1.0825	1.1298	0.7947	1.0348	0.9282	1.0582	0.9582	1.1363	0.9596	0.9573	0.9024	0.8438	0.96	0.5379	0.12282	0.0978893	-0.0588937	0.269298
palmitoylcarnitine (C16)	0.9164	1.0695	0.8482	1.0393	0.9863	0.9896	1.0554	0.9463	0.7879	1.0771	0.8439	1.0612	0.99	0.8243	0.081139	0.123545	-0.0144996	0.0839147
palmitoylcholine	0.9964	1.1164	1.65	1.175	1.7444	1.0864	0.8198	1.0098	0.4488	1.1942	0.9849	1.0811	0.71	0.0279	0.318421	0.262841	-0.494109	1.5544
palmitoyl-docosahexaenoyl-glycerol (16:0/22:6) [1]*	1.0981	1.2614	0.8997	0.9902	1.0279	0.9237	0.998	1.29	1.002	1.1326	0.918	0.8869	1	0.9754	0.132647	0.150054	0	0.0108172
palmitoyl-docosahexaenoyl-glycerol (16:0/22:6) [2]*	1.1994	1.1727	0.8295	1.3176	1.4725	1.4693	1.19	1.5635	0.9253	0.8066	0.741	0.9325	0.83	0.129	0.239696	0.304646	-0.268817	0.88941
palmitoyl-linoleoyl-glycerol (16:0/18:2) [1]*	0.7833	3.1784	0.7833	0.9603	0.7833	0.7833	1.0045	0.7833	0.7833	0.7833	0.7833	0.9516	0.7	0.5034	0.965942	0.10195	-0.514573	0.298087
palmitoyl-linoleoyl-glycerol (16:0/18:2) [2]*	0.8018	2.9897	0.816	1.1196	0.7809	0.8114	1.0904	1.044	0.8571	0.9245	0.7461	1.03	0.78	0.6542	0.876332	0.130991	-0.358454	0.184289
palmitoyl-oleoyl-glycerol (16:0/18:1) [1]*	1.0774	1.3404	0.9014	1.0165	0.8912	0.965	1.0013	1.3948	1.0109	0.9987	0.8357	0.779	0.97	0.7217	0.166603	0.215293	-0.0439433	0.141643
palmitoyl-oleoyl-glycerol (16:0/18:1) [2]*	1.0825	1.2545	0.841	1.0644	0.932	0.993	0.9483	1.1941	1.0044	0.9956	0.88	0.8376	0.95	0.5294	0.142132	0.124815	-0.0740006	0.276216
palmitoyl-palmitoyl-glycerol (16:0/16:0) [2]*	1.0123	1.0337	0.9486	0.9374	0.9708	0.8059	1.102	1.1738	1.0496	0.925	0.9069	0.9691	1.07	0.23	0.0802901	0.105504	0.0976108	0.638272
pantetheine	0.7699	1.161	0.8725	1.3111	1.0731	0.5421	0.788	1.5838	0.9847	0.846	1.1832	1.8078	1.26	0.3	0.280979	0.414346	0.333424	0.522879
pantothenate	1.1897	0.9742	1.0239	1.0443	1.2358	0.8327	0.9863	1.1193	1.0258	1.1119	0.9701	0.88	0.97	0.6905	0.146776	0.0910467	-0.0439433	0.160836
pentadecanoate (15:0)	1.126	1.2171	1.2074	0.9861	1.0717	0.8243	0.9501	0.8007	0.9734	0.9785	1.0164	0.9849	0.89	0.414	0.149022	0.0765175	-0.168123	0.383
phenol sulfate	0.6572	1.0138	0.784	1.2099	1.6447	0.6891	0.7002	0.9582	0.9613	0.5788	1.1221	0.999	0.89	0.7344	0.379661	0.204101	-0.168123	0.134067
phenylalanine	1.113	1.0706	0.9865	1.0106	1.0783	0.88	0.9561	1.0368	1.0028	0.9972	0.995	0.8699	0.95	0.4002	0.0840936	0.0580999	-0.0740006	0.397723
phosphate	1.0688	1.0507	0.9464	0.9771	0.9907	0.959	0.9731	1.0049	0.9738	0.9632	1.003	0.997	0.99	0.5339	0.0499198	0.0179005	-0.0144996	0.27254
phosphoenolpyruvate (PEP)	0.6491	0.7899	1.5081	0.8883	1.058	1.0682	1.2909	0.6547	0.7958	0.8591	2.2606	2.3337	1.37	0.2922	0.298558	0.752385	0.454176	0.53432
phosphoethanolamine	1.0016	0.9587	1.1482	1.0178	1.1635	0.8801	0.8948	0.98	0.9004	1.2254	1.0602	1.0743	0.99	0.9165	0.109805	0.125136	-0.0144996	0.0378675
phosphopantetheine	1.3813	1.2605	0.7525	0.873	1.1536	0.8594	0.8718	1.4856	0.8808	1.7442	1.1366	0.7593	1.1	0.6864	0.253338	0.391998	0.137504	0.163423
phytosphingosine	1.015	1.1721	0.9943	0.8584	0.7697	0.7062	0.8448	0.9637	1.2135	1.2986	1.136	0.9093	1.15	0.1684	0.173316	0.181415	0.201634	0.773658
pimelate (C7-DC)	1.4119	0.9723	1.0441	0.7613	1.1735	0.727	1.0156	0.9499	1.0726	0.8049	0.9844	0.8628	0.93	0.7214	0.257926	0.0991558	-0.104697	0.141824
pipecolate	1.0005	0.9995	0.9939	0.8588	0.9422	0.8521	1.1223	1.0389	0.9873	1.111	0.9386	0.9744	1.09	0.435	0.0698888	0.0753906	0.124328	0.361511
proline	1.0704	1.0503	0.9942	0.9713	1.0984	0.9097	1.0009	1.0359	1.027	1.0625	0.9991	0.9126	0.99	0.8126	0.0702825	0.0516213	-0.0144996	0.0901232
prolylglycine	1.2127	1.1882	0.9004	1.0681	1	0.6381	0.6381	1.7015	0.9803	1.3573	1.1393	0.7355	1.09	0.7534	0.212688	0.397418	0.124328	0.122974
propionylcarnitine (C3)	1.2409	1.0917	1.0842	1.1129	1.0785	0.7471	0.8016	0.8852	1.1272	1.0178	0.9432	0.7731	0.87	0.1351	0.164535	0.13395	-0.200913	0.869345
prostaglandin E2	1.3583	1.0775	1.0407	0.8364	0.9184	0.7054	0.8803	1.0811	0.853	1.0171	1.1777	0.9829	1.01	0.8337	0.226091	0.122201	0.0143553	0.0789902
prostaglandin F2alpha	1.364	1.0129	1.0028	0.9014	0.9853	0.8661	0.9311	0.9988	1.1236	1.0812	1.0724	0.8407	0.99	0.9209	0.177545	0.106636	-0.0144996	0.0357875
pseudouridine	1.0401	1.0813	0.9967	0.9309	1.0736	0.8226	1.059	0.9409	1.0268	1.047	1.0033	0.9535	1.01	0.7685	0.0993887	0.0488245	0.0143553	0.114356
pyridoxal	1.144	1.0247	1.0317	0.9392	1.0368	0.8151	1.0009	1.028	0.9515	1.0517	0.9405	0.8545	0.97	0.6926	0.110976	0.0714675	-0.0439433	0.159518
pyridoxamine	1.0805	1.2819	1.0056	1.1283	1.0174	1.017	0.9676	0.9831	1.2929	0.9053	0.9944	0.9272	0.93	0.1919	0.105916	0.141843	-0.104697	0.716925
pyridoxamine phosphate	1.1787	1.1362	1.1055	1.0113	1.1181	0.8958	0.9997	1.0484	1.0307	1.1221	0.9306	0.9697	0.95	0.3602	0.103396	0.066665	-0.0740006	0.443456
pyridoxate	1.8277	0.6689	0.8644	0.3961	1	0.8412	1.1455	1.6785	0.8281	1.53	1.3438	0.3961	1.24	0.5022	0.484999	0.476066	0.31034	0.299123
pyroglutamine*	1.0185	0.9631	1.0365	1.0017	0.9786	0.8927	1.0497	0.9838	0.9185	1.1089	1.1548	1.0083	1.06	0.2346	0.0510563	0.0859107	0.0840643	0.629672
pyruvate	1.1388	0.9684	1.3085	0.918	1.1091	0.6008	1.0157	0.8675	1.1018	0.8973	1.0576	1.2145	1.02	0.7361	0.242119	0.129667	0.0285692	0.133063
ribitol	1.2688	1.1975	1.0306	0.9908	1.1472	1.0195	0.9923	0.9752	0.9985	0.8645	1.2756	1.0258	0.92	0.3464	0.11221	0.136204	-0.120294	0.460422
riboflavin (Vitamin B2)	1.3082	0.9403	0.469	0.469	0.8214	0.469	0.469	0.469	1	1.2085	1.0362	0.6961	1.09	0.6774	0.343422	0.313543	0.124328	0.169155
ribonate	1.0851	0.9843	1.0533	0.8059	0.8937	0.8512	1.1271	0.8709	0.9232	1.065	1.1688	1.0649	1.1	0.2306	0.112852	0.116267	0.137504	0.637141
ribose	1.4726	1.0056	1.0966	0.8981	1.2073	0.8922	1.2304	1.1495	0.9944	1.1892	1.1386	0.9195	1.01	0.828	0.220492	0.120461	0.0143553	0.0819697
ribose 1-phosphate	1.0508	1.18	0.9456	0.8685	1.0067	0.8345	1.1973	0.9933	0.833	1.1514	1.0941	0.8866	1.05	0.6514	0.12689	0.1466	0.0703893	0.186152
ribose 5-phosphate	1.023	0.8837	0.9935	0.5834	0.5684	0.8819	1.0368	0.9582	0.6393	1.2495	1.5339	0.6549	1.23	0.2521	0.199224	0.346041	0.298658	0.598427
ribulonate/xylulonate*	1.272	0.909	1.0095	0.7422	1.1381	0.9905	1.2059	0.8481	1.1185	1.3484	1.3096	0.8324	1.1	0.4378	0.182949	0.224319	0.137504	0.358724
ribulose/xylulose	1.329	1.1134	0.7427	0.9111	1.1067	0.4657	0.6772	1.3197	1.0974	0.4657	1.2074	1.0954	1.03	0.8999	0.307819	0.331768	0.0426443	0.0458057
S-1-pyrroline-5-carboxylate	1.287	1.0117	0.8291	1.1018	0.7893	0.4532	1	1.1673	0.8396	0.797	0.6754	0.7643	0.96	0.9662	0.289487	0.179159	-0.0588937	0.014933
saccharopine	2	1.3575	0.8626	1.3042	0.8582	0.7873	1.0054	0.8132	1	0.6688	0.6016	0.6133	0.66	0.0641	0.464004	0.185583	-0.599462	1.19314
S-adenosylhomocysteine (SAH)	1.1459	0.9419	1.2703	0.9097	1.222	0.8817	0.9564	0.9871	0.8658	1.3381	1.438	1.0705	1.04	0.729	0.170971	0.227817	0.0565835	0.137272
S-adenosylmethionine (SAM)	1.2301	1.1654	0.9677	0.9693	1.1684	0.8561	0.9109	0.9914	1.1674	1.0086	0.9053	0.86	0.92	0.2351	0.1484	0.110092	-0.120294	0.628747
sedoheptulose	1.2743	1.1384	0.8697	0.8038	1.0146	0.7729	1.0476	1.0949	1.128	1.2173	1.2307	0.9552	1.14	0.1558	0.199498	0.104364	0.189034	0.807433
sedoheptulose-7-phosphate	1.1192	1.0848	0.9802	0.9423	0.9947	0.9252	0.9652	1.0238	1.0497	1.0394	0.9906	0.9553	1	0.9567	0.0779555	0.0394725	0	0.0192242
serine	1.0171	0.997	0.9504	0.9877	0.9605	0.8984	1.0493	1.0734	0.9753	1.003	1.044	0.9356	1.05	0.2335	0.0420677	0.0518416	0.0703893	0.631713
serotonin	0.6536	0.5497	1.0139	0.8095	1.0945	0.7115	0.7359	0.3616	0.8934	1.1534	1.2102	1.0536	1.12	0.7055	0.211807	0.316501	0.163499	0.151503
S-methylcysteine	1.0614	1.2126	1.2378	1.096	1.5003	0.8609	0.6715	0.7722	0.8132	1.1828	0.8658	0.6715	0.71	0.0318	0.21349	0.189534	-0.494109	1.49757
S-methylglutathione	1.0511	0.9224	1.2504	0.8302	1.0475	0.9091	0.6656	0.951	1.3324	1.1845	1.2335	0.9824	1.06	0.7213	0.148772	0.242173	0.0840643	0.141884
spermidine	1.512	1.0132	1.0203	0.8668	1.1966	0.8564	0.9868	1.3774	0.8881	1.3355	1.0172	0.72	0.98	0.8847	0.246439	0.256429	-0.0291463	0.053204
spermine	1.5286	0.9927	1.5827	0.6342	1.3363	0.5273	0.9165	1.1327	1.1402	1.9694	1.1167	0.9191	1.09	0.6406	0.453652	0.391483	0.124328	0.193413
sphingadienine	1.0166	0.9689	0.8705	1.1291	1.0285	0.8632	1.0525	1.0712	1.0585	0.9942	0.9634	0.9792	1.04	0.4475	0.101663	0.0462463	0.0565835	0.349207
sphinganine	1.0966	1.1599	0.7888	0.9916	0.7135	0.8075	0.8827	1.2608	1.0958	0.8058	0.7305	0.7006	0.99	0.8345	0.182285	0.221454	-0.0144996	0.0785737
sphingomyelin (d17:1/16:0, d18:1/15:0, d16:1/17:0)*	1.2662	1.0132	0.6549	0.9653	1.4778	0.6549	1.0416	1.2927	0.7827	1.0471	0.8532	0.9713	0.99	0.8538	0.328191	0.178434	-0.0144996	0.0686438
sphingomyelin (d18:0/18:0, d19:0/17:0)*	1.1682	0.969	0.9502	0.9949	0.9386	0.7493	0.9226	1.2607	1.1345	1.0051	0.8051	0.8998	1.04	0.6233	0.133849	0.167313	0.0565835	0.205303
sphingomyelin (d18:1/14:0, d16:1/16:0)*	1.2581	0.8642	0.6894	0.9275	1.2343	0.9427	1.035	1.1838	0.9091	1.2924	1.0108	1.0319	1.09	0.2327	0.220815	0.13724	0.124328	0.633204
sphingomyelin (d18:1/17:0, d17:1/18:0, d19:1/16:0)	1.0868	0.8875	0.942	0.9877	1.2198	0.7953	0.9031	1.0844	1.1165	1.0694	0.9105	0.881	1.01	0.8485	0.150219	0.106647	0.0143553	0.0713482
sphingomyelin (d18:1/18:1, d18:2/18:0)	0.991	0.924	0.9481	1.009	1.0489	0.8637	0.9616	1.0716	1.0426	1.0472	0.9487	0.9341	1.04	0.2778	0.0661435	0.0593508	0.0565835	0.556268
sphingomyelin (d18:1/19:0, d19:1/18:0)*	1.0829	0.8474	0.8697	1.0068	0.9976	0.5914	1.0024	1.1468	1.2146	1.0132	0.8018	0.8032	1.11	0.2678	0.1751	0.17073	0.15056	0.572189
sphingomyelin (d18:1/20:0, d16:1/22:0)*	1.2366	1.0451	0.9089	1.0001	0.8604	0.7613	1.011	1.2576	1.131	0.8601	0.8728	0.8826	1.03	0.6741	0.165477	0.163179	0.0426443	0.171276
sphingomyelin (d18:1/20:1, d18:2/20:0)*	0.8975	1.4749	0.7588	1.5915	0.6369	0.6369	0.9388	1.4434	1.1431	0.8006	1.197	0.7775	1.05	0.5855	0.426091	0.258404	0.0703893	0.232473
sphingomyelin (d18:1/21:0, d17:1/22:0, d16:1/23:0)*	0.7005	0.7005	0.7005	0.7005	1.0414	0.7005	1.327	0.7005	0.7005	0.7005	0.7005	0.7005	1.06	0.7295	0.139172	0.255768	0.0840643	0.136975
sphingomyelin (d18:1/22:1, d18:2/22:0, d16:1/24:1)*	0.9998	1.0628	0.9288	1.1267	0.9969	0.8334	1.0326	1.1974	1.0548	1.0166	0.9487	0.879	1.03	0.5447	0.10236	0.10752	0.0426443	0.263843
sphingomyelin (d18:1/24:1, d18:2/24:0)*	1.0595	1.2187	0.7947	1.0161	0.9214	0.8843	0.9101	1.3	1.0183	0.9744	0.793	0.7673	0.98	0.7429	0.149328	0.193244	-0.0291463	0.12907
sphingomyelin (d18:2/16:0, d18:1/16:1)*	0.9259	1.0084	0.7938	0.8776	1.1763	0.6963	1.0783	1.0665	0.9469	1.0486	1.0149	0.8739	1.1	0.1788	0.167938	0.0796452	0.137504	0.747632
sphingomyelin (d18:2/23:0, d18:1/23:1, d17:1/24:1)*	1.0475	1.0112	0.6303	0.9342	1.0217	0.831	0.9909	1.3081	0.8704	1.0091	0.8347	0.8109	1.06	0.5389	0.159148	0.18429	0.0840643	0.268492
sphingomyelin (d18:2/24:1, d18:1/24:2)*	1.1032	1.0919	0.9582	1.1886	0.9999	0.9004	0.7704	1.0224	1.0833	0.7151	0.8117	0.8753	0.85	0.018	0.106355	0.145258	-0.234465	1.74473
sphingosine	1.0008	1.1421	0.8615	1.027	0.8623	0.9099	0.9099	1.1749	0.9992	1.0229	0.8944	0.8219	1	0.9727	0.110231	0.124012	0	0.0120211
sphingosine 1-phosphate	2.1953	1.2647	0.6657	0.6657	0.7722	0.7357	0.6657	1.5802	0.6657	0.9184	0.6657	0.6657	0.82	0.4914	0.604837	0.366908	-0.286304	0.308565
stearate (18:0)	1.1942	1.1171	1.2162	1.0165	0.9965	0.8307	0.9162	0.9497	1.0035	1.0434	0.9584	0.9838	0.92	0.5195	0.144326	0.0445807	-0.120294	0.284414
stearoyl sphingomyelin (d18:1/18:0)	1.0271	0.9422	1.0733	1.0617	0.9486	0.8676	0.8984	1.091	1.103	1.0793	0.9019	0.9683	1.02	0.691	0.0804654	0.0957465	0.0285692	0.160522
stearoyl-arachidonoyl-glycerol (18:0/20:4) [1]*	1.0405	1.2249	0.8748	0.9913	0.8791	0.9096	1.0148	1.2781	0.9688	1.045	0.8819	0.8355	1.02	0.8474	0.133939	0.155864	0.0285692	0.0719115
stearoyl-arachidonoyl-glycerol (18:0/20:4) [2]*	0.9983	1.1961	0.8232	1.0858	0.8863	1.0082	1.0017	1.1826	0.9846	0.9624	0.8715	0.803	0.97	0.6579	0.134218	0.12964	-0.0439433	0.18184
stearoylcarnitine (C18)	0.9908	1.062	0.8051	1.0008	0.9964	0.9884	0.9923	1.0647	0.8324	1.0688	0.8672	1.0313	1	0.9875	0.0871559	0.102237	0	0.0054629
stearoyl-docosahexaenoyl-glycerol (18:0/22:6) [1]*	1.1461	1.223	0.9328	0.9568	0.9856	0.8762	1.0352	1.414	0.9088	1.0625	1.0139	0.8578	1.03	0.7942	0.134588	0.19547	0.0426443	0.10007
stearoyl-docosahexaenoyl-glycerol (18:0/22:6) [2]*	1.1687	1.2579	0.9094	1.0281	0.9664	0.9907	1.0256	1.1493	0.9922	1.055	0.9684	0.7986	0.95	0.4662	0.132658	0.116252	-0.0740006	0.331428
stearoyl-linoleoyl-glycerol (18:0/18:2) [2]*	0.9819	1.5423	0.9372	1.125	0.8355	0.9318	1.1318	1.1459	1.1411	1.0393	0.7896	0.9103	0.97	0.8536	0.254891	0.14715	-0.0439433	0.0687456
succinylcarnitine (C4-DC)	1.1366	1.0424	0.7136	1.1267	1.014	0.6005	0.8511	0.9309	1.1178	1	0.9467	0.727	0.99	0.9469	0.226266	0.132571	-0.0144996	0.0236959
taurine	1.0119	0.9881	1.1398	0.9519	1.1798	0.8388	0.9538	0.958	0.896	1.1414	1.2749	1.0608	1.03	0.7226	0.125241	0.141737	0.0426443	0.141102
thiamin (Vitamin B1)	1.2609	1.1798	0.939	1.0286	1.1519	0.7301	0.9915	1.0085	1.0831	1.1339	0.9019	0.9419	0.96	0.8053	0.193292	0.0864435	-0.0588937	0.0940423
thiamin monophosphate	1.1022	1.2928	1.1856	0.9447	1.1222	0.8729	0.9926	1.1888	1.1052	0.9885	0.8549	0.7953	0.91	0.2003	0.154682	0.147598	-0.136062	0.698319
threonate	1.3189	0.9812	1.1949	0.9189	1.1845	0.9588	1.2609	0.9792	1.0022	1.0764	1.1571	0.8877	0.97	0.6803	0.161621	0.133875	-0.0439433	0.1673
threonine	1.0388	1.0329	0.9461	0.9385	1.0659	0.8695	0.9763	1.1813	0.921	0.9662	0.97	0.9326	1.01	0.881	0.0757543	0.0957042	0.0143553	0.0550241
thymidine	1.2876	0.7834	1.0361	0.7878	0.6697	0.944	1.1328	1.1346	1.1267	1.09	0.9293	0.9639	1.16	0.1432	0.222688	0.0921756	0.214125	0.844057
tiglylcarnitine (C5:1-DC)	0.3445	1.479	0.3445	0.3445	0.8251	1.1716	0.3825	0.6047	0.3445	0.3445	0.3445	0.3445	0.52	0.1492	0.491549	0.104238	-0.943416	0.826231
trans-4-hydroxyproline	1.0608	1.1003	1.3759	1.0273	1.0076	0.776	1.0965	0.9889	1.2719	0.8984	0.6992	0.7363	0.9	0.2561	0.192803	0.218089	-0.152003	0.59159
tricosanoyl sphingomyelin (d18:1/23:0)*	1.1965	1.1531	0.707	0.924	0.8803	0.9233	1.095	1.4635	1.0643	0.9996	0.8355	0.864	1.09	0.3955	0.182278	0.226397	0.124328	0.402854
trigonelline (N'-methylnicotinate)	1.2065	1.2013	1.0368	0.9801	1.0177	0.6407	1.007	1.1902	1.1111	0.9008	0.6455	0.6644	0.91	0.4923	0.206481	0.227221	-0.136062	0.30777
trimethylamine N-oxide	1.0051	0.898	1.0459	1.0141	1.3139	1.1218	0.8373	0.7627	0.9714	1.2557	1.2243	1.7718	1.07	0.8074	0.141136	0.369331	0.0976108	0.0929113
tryptophan	1.2834	1.0939	0.9304	1.1065	1.1267	1.0004	0.9996	0.9893	1.092	0.9833	0.9752	0.8393	0.9	0.0783	0.120447	0.0810491	-0.152003	1.10624
tyrosine	1.3792	1.0275	0.8495	0.8909	1.026	1.0482	1.0761	1.0311	1.1838	0.9802	1.0091	0.9571	1	0.8652	0.186515	0.0818083	0	0.0628835
UDP-galactose	0.9773	0.7092	1.103	0.8121	1.1164	0.5727	1.0863	0.6887	1.1214	1.1975	1.6958	0.8486	1.25	0.1149	0.22058	0.345617	0.321928	0.93968
UDP-glucose	1.0838	0.8612	1.1159	0.7396	1.2278	0.6704	1.4876	0.693	0.9408	1.2603	1.8093	0.999	1.26	0.1687	0.224912	0.405516	0.333424	0.772885
UDP-glucuronate	0.9703	0.9124	1.2764	1.2491	0.9412	0.8613	1.1306	0.9576	1.1639	0.9797	1.0648	0.971	1.01	0.8696	0.180166	0.0885827	0.0143553	0.0606805
UDP-N-acetylglucosamine/galactosamine	1.1047	1.0585	1.0256	0.9094	0.9431	0.8339	0.9744	0.9479	0.9739	1.0597	1.079	0.9466	1.02	0.71	0.101468	0.0577072	0.0285692	0.148742
uracil	1.296	1.192	1.029	0.792	1.132	0.8125	0.9583	1.0407	0.9237	1.2013	1.1263	0.8796	0.98	0.9207	0.205161	0.124398	-0.0291463	0.0358819
urate	1.323	1.0309	1.1269	0.9837	1.2692	1.0341	0.7327	0.8014	1.0199	0.9401	1.2389	1.0588	0.86	0.0641	0.139307	0.183402	-0.217591	1.19314
urea	1.1017	1.1386	1.0616	1.0015	1.18	0.8484	0.9886	1.1326	1.1263	0.998	0.9327	0.961	0.97	0.7971	0.118645	0.0854275	-0.0439433	0.0984872
uridine	1.0536	1.0703	1.0044	1.0484	0.952	0.9007	0.89	1.0098	0.9677	1	0.964	0.957	0.96	0.3465	0.0666294	0.0422586	-0.0588937	0.460297
valine	1.2052	1.1306	0.9543	1.0587	1.1175	0.8977	0.9694	1.1594	0.9881	1.0916	1.0119	0.9114	0.96	0.5537	0.11566	0.0894128	-0.0588937	0.256725
xanthine	1.1554	1.0357	1.0626	0.9666	1.1722	0.9202	0.9982	1.1364	0.9871	1.1122	1.0811	0.9675	1	0.9516	0.100182	0.071688	0	0.0215456
xanthosine	1.2513	1.0375	1.191	0.8201	1.0876	0.7262	1.0012	1.0396	0.9988	1.2633	1.384	0.9259	1.08	0.4272	0.206828	0.179587	0.111031	0.369369

## Sheet: Selected metabolites
Biochemical Name	WT1	WT2	WT3	WT4	WT5	WT6	KO1	KO2	KO3	KO4	KO5	KO6	Fold change	p-value	StDev WT	StDev KO	log2(Fold change)	-log10(p-value)
citrate	1.4188	1.4186	0.8774	1.11	0.9979	0.9477	0.8997	1.0062	0.9805	0.9413	0.833	0.8496	0.81	0.0345	0.237306	0.0699513	-0.304006	1.46218
1-stearoyl-GPG (18:0)	1.6049	1.2091	1.5077	1.0273	0.9864	1.0806	1.1088	0.913	0.921	0.9513	0.5578	0.5027	0.67	0.0471	0.261012	0.240301	-0.577767	1.32698
1-oleoyl-GPG (18:1)*	1.1817	1.7052	1.2775	1.2435	0.804	1.1993	0.9354	1.1007	1.0831	0.9872	0.6487	0.486	0.71	0.0485	0.287347	0.250201	-0.494109	1.31426
1-palmitoyl-GPS (16:0)*	1.4273	0.9981	1.6014	1.0944	1.3341	1.076	1.2932	0.7754	1.0677	0.9168	1.0137	0.6743	0.76	0.0866	0.236545	0.22046	-0.395929	1.06248
1-stearoyl-2-docosahexaenoyl-GPE (18:0/22:6)*	0.9581	1.018	1.0377	1.015	0.9392	0.9431	1.001	1.0255	1.0466	1.027	0.999	1.0699	1.04	0.0256	0.0432272	0.0271244	0.0565835	1.59176
1-palmitoyl-2-docosahexaenoyl-GPE (16:0/22:6)*	0.9389	0.9873	1.0671	1.0015	1.0047	0.9612	1.0557	0.9893	1.0234	1.0232	1.0559	1.0695	1.04	0.0336	0.0439756	0.0296974	0.0565835	1.47366
