# Supplementary material for: Weak neuronal glycolysis sustains cognition and organismal fitness
Source: Nat Metab. 2024 May 24;6(7):1253–67. doi: 10.1038/s42255-024-01049-0 (PMC11272580; doi:10.1038/s42255-024-01049-0)
Supplement: Supplementary file 4 — Source Data for Fig. 1. [file 42255_2024_1049_MOESM4_ESM.xlsx]

## Sheet: Fig. 1d
Lactate/pCr+Cr (MRS)
WT	CamkIIa-Pfkfb3
0.503	0.573
0.177	0.385
0.285	0.737
0.37	0.491
0.48	0.651

## Sheet: Fig. 1e
Fructose 1,6P/Fructose 6P
WT	CamkIIa-Pfkfb3
60.7	75.5
74	99.8
69.8	95.7
49.3	91.5
Phosphoenolpyruvate
WT	CamkIIa-Pfkfb3
105	130
71	122
81	127
95	91
Lactate
WT	CamkIIa-Pfkfb3
36	52
39	55
40	49
42	48
Pyruvate
WT	CamkIIa-Pfkfb3
30	47
34	49
39	41
35	43

## Sheet: Fig. 1g 
Fructose 2,6BP levels
WT	Pfkfb3
9284	32716
9546	27222
14597	43508

## Sheet: Fig. 1h 
Glycolytic Flux
WT	Pfkfb3
149543	377842
172777	297932
158972	332383
94043	457667
99375	417181
89359	398364
197505	534185
186231	443671
126.04	204495
95018	181476
94043	212212
89375	371633
	289098
	395669

## Sheet: Fig. 1i
PPP Flux
WT	Pfkfb3
229465	84775
212754	97142
245052	74625
254032	117509
178495	82514
195119	91959
	78191
	40243

## Sheet: Fig. 1j 
GSSG/GSH
WT	Pfkfb3
0.059	0.36
0.056	0.223
0.054	0.528
0.112	0.404
0.091	0.605
0.083	0.709
0.125	1138
0.128	0.656
0.062	0.729
	0.318
	0.284
	0.649

## Sheet: Fig 1k 
GSH/pCr+Cr (MRS)
WT	CamkIIa-Pfkfb3
0.343	0.326
0.36	0.319
0.455	0.307
0.335	0.322
0.333	0.277
	0.325
