# Supplementary material for: Weak neuronal glycolysis sustains cognition and organismal fitness
Source: Nat Metab. 2024 May 24;6(7):1253–67. doi: 10.1038/s42255-024-01049-0 (PMC11272580; doi:10.1038/s42255-024-01049-0)
Supplement: Supplementary file 5 — Source Data for Fig. 2. [file 42255_2024_1049_MOESM5_ESM.xlsx]

## Sheet: Fig. 2a
H2O2 abundance (Amplex Red)
Treatment	WT					Pfkfb3					mCAT					Pfkfb3-mCAT
Vehicle	42	45.33	40.76	45.01	46.99	56.99	55.91	56.77	61.05	54.78	27.2	36.21	32.6	33.17	37.55	41.18	41.85	41	39.71	36.89
Rotenone	57.88	56.22	59.88	54.99	58.99	66.99	67.12	68.72	69.88	72.81	33.38	40.51	42.6	39	33.9	38.7	41.16	43.43	44.2	40.78

## Sheet: Fig. 2b
Mitochondrial ROS (MitoSox)
WT	Pfkfb3	mCat	Pfkfb3-mCat
0.971	1602	0.690	0.669
0.988	1229	0.764	0.701
1091	1353	0.709	0.849
1009	1614	0.711	0.685
1052	1308	0.751	0.718
0.884	1427	0.828	0.774
0.942	2232	0.769	0.679
0.948	1477	0.713	0.743
0.888	1248	0.679	0.811
0.848	1375

## Sheet: Fig. 2d
Hippocampus (Mitochondrial ROS)					Mediobasal Hypothalamus (MBH) (Mitochondrial ROS)
WT	CamkIIa-Pfkfb3	CamkIIa-mCAT	CamkIIa-PFKFB3-mCAT		WT	CamkIIa-Pfkfb3	CamkIIa-mCAT	CamkIIa-PFKFB3-mCAT
1053	1432	0.693	0.903		0.981	1338	0.853	1084
0.947	1509	0.815	0.992		1019	1441	0.837	1014
1000	1168	0.773	0.969		1000	1196	0.85	1011
1000	1306	0.783	1049		1000	1159	0.793	1000
1000					1000

## Sheet: Fig. 2e
Mitochondrial complex I activity
WT	Pfkfb3	mCat	Pfkfb3-mCat
13207	7234	11166	11069
14033	8937	12989	11069
13207	8085	12989	11842
12786	8457		12655
14.29	8879		11458
13538	9444		11116
	5877		13.51
	7136		15681
			14958

## Sheet: Fig. 2f
Complex II-III activity
WT	Pfkfb3	mCat	Pfkfb3-mCat
49268	48564	36129	40353
45279	38241	45279	37068
37068	38476	47391	34722
37068	43168		37068
39414	37538		44.81
34957	35191		45514
			42464

## Sheet: Fig. 2h 
Deactive complex I (percentage)
WT	Pfkfb3	mCat	Pfkfb3-mCat
21875	51485	32000	36333
25385	47500	25984	33333
18000	44406	34921	35000
19021	44961	20661	30.12
32679	43176
39851	48447

## Sheet: Fig. 2i
OCR (Seahorse)							Basal Respiration (Seahorse OCR)					Maximal Respiration (Seahorse OCR)					ATP-linked Respiration (Seahorse OCR)
TIME	WT	Pfkfb3	mCat	Pfkfb3-mCat			WT	Pfkfb3	mCat	Pfkfb3-mCat		WT	Pfkfb3	mCat	Pfkfb3-mCat		WT	Pfkfb3	mCat	Pfkfb3-mCat
1607	53531	31894	46467	49704	BASAL		29.75	25.97	31.62	33.65		109.89	39.1	88.22	116.37		34.46	21.6	34.15	29.92
10012	52213	26.71	45954	49344			39.28	19.83	29.75	32.18		82.65	28.29	80.33	106.46		32.23	16.32	27.59	32.18
18524	51896	27875	45521	48941			34.84	19.06	32.48	30.8		116	31.26	126.4	104.6		28.15	15.46	25.55	24.82
27146	24766	13082	23435	26414	OLIGOMYCIN		40.52	25.58				82.71	52.42				28.26	20.44
35881	23566	12024	23015	27369
44366	24346	13.92	21077	24298
52982	100784	36884	105672	115658	FCCP
61719	103715	38.9	110513	112055
70156	113535	45501	112027	114937
78773	17385	7769	14552	16693	ROTENONE + ANTIMYCIN
87499	17175	8709	16469	17.33
95969	16781	8255	14245	16849

## Sheet: Fig 2j 
DilC1 intensity (Mitochondrial Membrane Potential)
WT	Pfkfb3	mCat	Pfkfb3-mCat
48.15	34.76	47.8	40.92
44.84	27.29	49.38	42.95
50.97	22.81	50.58	40.54
43.45	28.59		40.53
45.79	30.95		48.66
	34.07
	27.29
	23.21
