# Supplementary material for: Weak neuronal glycolysis sustains cognition and organismal fitness
Source: Nat Metab. 2024 May 24;6(7):1253–67. doi: 10.1038/s42255-024-01049-0 (PMC11272580; doi:10.1038/s42255-024-01049-0)
Supplement: Supplementary file 6 — Source Data for Fig. 3. [file 42255_2024_1049_MOESM6_ESM.xlsx]

## Sheet: Fig. 3a
Lipogenesis
WT	Pfkfb3
1761	5.65
1581	4809
1922	6102
1808	4481
1621	3836
1694	5105
	13075
	10343

## Sheet: Fig. 3b
NAD+ concentration
Treatment	WT			Pfkfb3
Vehicle	334986	344298	307197	270441	178505	239325
NMN	343669	327414	313740	343707	337841	339719

## Sheet: Fig. 3c
Total HDAC activity
WT	Pfkfb3
4063	3909
3497	3119
3668	2146

## Sheet: Fig. 3d
Sirtuin activity
Treatment	WT			Pfkfb3
Vehicle	2467	2461	2644	1877	1.87	1402
NMN	2396	2609	2522	2097	2283	2210

## Sheet: Fig. 3j
Discrimination index (Novel Object Recognition-->NOR
Phase	WT										CamkIIa-Pfkfb3									CamkIIa-mCat							CamkIIa-Pfkfb3-mCat
Training	-0.031	-0.059	0.079	0.191	0.25	0.175	0.6	-0.4	-0.18	-0.444	-0.046	0.082	0.083	-0.077	-0.113	0.044	-0.357	-0.107	0.478	0.049	0.014	0.011	0.121	0.256	0.043	0.071	-0.075	-0.137	0.233	-0.1	-0.137	0.233	-0.1
Assay	0.143	0.25	0.262	0.604	0.8	0.212	0.048	0.153	0.12	0.2	-0.231	-0.358	-0.143	0.133	-0.197	0.288	-0.066	0.143	-0.7	0.217	0.372	0.329	0.377	0.472	0.209	0.262	0.2	0.412	0.117	0.253	0.243	0.162	0.129

## Sheet: Fig 3k
Discrimination Index (Novel Object Recognition --> NOR)
Phase	WT (AAV)				WT (AAV) + NMN							CamkIIa-Pfkfb3 (AAV)					CamkIIa-Pfkfb3 (AAV) + NMN
Training	-0.09	0.202	0.248	-0.206	0.202	-0.206	0.436	-0.154	-0.228	-0.126	-0.148	-0.225	-0.148	0.225	-0.089	0.389	0.047	-0.2	-0.153	0.19	-0.198	0.341
Assay	0.3	0.178	0.075	0.203	0.06	0.436	0.209	0.023	-0.078	0.374	0.414	-0.228	-0.324	-0.186	-0.367	-0.182	0.274	0.045	0.008	-0.185	0.171	0.193
