# Supplementary material for: Weak neuronal glycolysis sustains cognition and organismal fitness
Source: Nat Metab. 2024 May 24;6(7):1253–67. doi: 10.1038/s42255-024-01049-0 (PMC11272580; doi:10.1038/s42255-024-01049-0)
Supplement: Supplementary file 7 — Source Data for Fig. 4. [file 42255_2024_1049_MOESM7_ESM.xlsx]

## Sheet: Fig. 4a
Weight with HFD (grams)
WeeKs	WT	CamkIIa-Pfkfb3	CamkIIa-mCat	CamkIIa-Pfkfb3-mCat
Initial	25.35	26146	26667	26058
1	27425	29636	28056	28733
2	28783	30882	30022	29.65
3	30025	32093	31322	30.95
4	31208	33.8	33078	32275
5	32566	35407	33989	33442
6	33.55	37014	34644	34592
7	34566	38593	35033	35708
8	35725	40143	35833	36708
9	37092	41536	36511	37725
10	37775	43121	37167	38675
11	39083	44521	37656	39575
12	40.1	45893	38844	40483
13	41392	47293	39544	41842
14	42375	48243	40644	42708
15	43483	49093	41244	43567
16	44175	49643	41989	43.9
17	44742	50186	42667	44.45
18	45408	50.75	43022	45375
19	46025	51036	43722	45933
20	46.3	51.75	44233	46217
21	46492	51907	44289	46333
22	47.5	53079	44622	47425

## Sheet: Fig. 4b
Food intake with HFD (g/day)
WT	CamkIIa-Pfkfb3	CamkIIa-mCat	CamkIIa-Pfkfb3-mCat
-0.112	0.441	0.027	-0.005
-0.398	0.421	-0.083	-0.08
0.082	0.261	-0.153	0.014
0.129	0.352	-0.101	0.149
0.299	0.583		0.171
	0.236
	0.332
	0.122
	0.149

## Sheet: Fig. 4c
Plasma Triglycerides (mM)
WT	CamkIIa-Pfkfb3	CamkIIa-mCat	CamkIIa-Pfkfb3-mCat
0.28	0.75	0.19	0.21
0.32	0.68	0.64	0.34
0.29	0.74	0.2	0.28

## Sheet: Fig. 4d
Plasma Free Fatty Acids (mEq/L)
WT	CamkIIa-Pfkfb3	CamkIIa-mCat	CamkIIa-Pfkfb3-mCat
0.97	1355	0.947	1.04
0.56	1224	1004	1.06
0.85	1188	1118	0.81
0.64	1.28	1013	0.92

## Sheet: Fig. 4e
Plasma Leptin (ng/mL)
WT	CamkIIa-Pfkfb3	CamkIIa-mCat	CamkIIa-Pfkfb3-mCat
41615	65695	26.25	48.55
30265	69775	32155	40985
36.19	62.56	51.15	43985

## Sheet: Fig. 4f
Plasma Insulin (ng/mL)
WT	CamkIIa-Pfkfb3	CamkIIa-mCat	CamkIIa-Pfkfb3-mCat
0.7312	2851	0.7191	1235
0.7437	3089	0.8025	0.9287
1098	1202	0.9617	0.7957
0.9617	1773	1069	0.4656
	1202		0.8233
			0.7823

## Sheet: Fig 4g
Glucose Tolerance Test (GTT)
Glycemia	WT	CamkIIa-Pfkfb3	CamkIIa-mCat	CamkIIa-Pfkfb3-mCat
BASAL	92.6	113333	88	83.2
30 MIN	444.2	418667	454	451.8
60 MIN	363	444333	363	366.4
90 MIN	305.8	397	258.5	285.2
120 MIN	246	360667	202	221.8
180 MIN	173.8	318667	148	168.4

## Sheet: Fig. 4j
Discrimination index (Novel Object Recognition)
Phase	WT							MBH-nPfkfb3
Training	0.27	-0.11	0.13	0	0.14	-0.15	0.31	0.173	0.214	0.245	0.249	0.229	-0.09677	-0.18841
Assay	0.381	0.167	0.333	0.75	0.316	0.383	0.042	0.362	0.353	0.294	0.325	0.226	0.303	0.225

## Sheet: Fig. 4k
Weight with HFD (grams)
WeeKs	WT	MBH-nPfkfb3
Initial	28	28983
1	28233	29533
2	28.55	32783
3	29467	34233
4	30.55	35683
5	31.7	37167
6	32.9	38.7
7	33083	39617
8	33.75	40.45
9	34283	41.4
10	35.05	42567
11	36017	43617
12	37.1	44817
13	37867	45.95
14	38783	47017
15	39.45	47.5
16	40733	48517
17	42017	49.05
18	42.8	49417
19	43.45	49.8
20	44	50.4
21	45183	50.7

## Sheet: Fig. 4l
Food Intake (grams/day)
WT	MBH-nPfkfb3
-0.099	0.226
0.114	0.318
-0.015	0.228

[truncated: 1 more sheets: Fig. 4m]
