# Supplementary material for: Weak neuronal glycolysis sustains cognition and organismal fitness
Source: Nat Metab. 2024 May 24;6(7):1253–67. doi: 10.1038/s42255-024-01049-0 (PMC11272580; doi:10.1038/s42255-024-01049-0)
Supplement: Supplementary file 8 — Source Data for Extended Data Fig. 1. [file 42255_2024_1049_MOESM8_ESM.xlsx]

## Sheet: Ext Data Fig. 1b
PFKFB3 abundance	Cortex	Hippocampus	Hypothalamus		PFKFB3/b-ACTIN	Cortex	Hippocampus	Hypothalamus		PFKFB3/b-ACTIN	Cortex	Hippocampus	Hypothalamus
WT	36380392	15713865	32168128		WT	1141	0.417	0.892		WT	1023	0.825	1527
CamKIIa-Pfkfb3	106829655	89295584	67816635		CamKIIa-Pfkfb3	3335	2.67	2321		CamKIIa-Pfkfb3	2.99	5278	3973
WT	72479271	38776643	36583421		WT	1081	0.565	0.469		WT	0.969	1118	0.803
CamKIIa-Pfkfb3	132827543	111854220	88651028		CamKIIa-Pfkfb3	2389	1405	1102		CamKIIa-Pfkfb3	2142	2781	1887
WT	22634539	16405175	9516589		WT	1124	0.534	0.391		WT	1008	1057	0.669
CamKIIa-Pfkfb3	34231267	27079196	23469468		CamKIIa-Pfkfb3	1706	1268	1586		CamKIIa-Pfkfb3	1529	2509	2714
					Arbitrary units					Normalized Data vs WT average
b-ACTIN abundance	Cortex	Hippocampus	Hypothalamus		WT Average	1115	0.505	0.584
WT	31894024	37684075	36046660
CamKIIa-Pfkfb3	32037418	33476983	29212439
WT	67044555	68625664	77943614
CamKIIa-Pfkfb3	55607543	79583957	80411375
WT	20135246	30714024	24323782
CamKIIa-Pfkfb3	20067368	21355953	14798711

## Sheet: Ext Data Fig. 1d
PFKFB3	Neuronal Cells	Non-Neuronal Cells		PFKFB3/Tuj1	Neuronal Cells		PFKFB3/Tuj1	Neuronal Cells		Cyclin B1/Tuj1	Neuronal Cells		Cyclin B1/Tuj1	Neuronal Cells		Rock2/Tuj1	Neuronal Cells		Rock2/Tuj1	Neuronal Cells
WT	110172220	220258701		WT	0.741991		WT	1.37693		WT	0		WT	0		WT	0.0285776		WT	0.852637
CamkIIa-Pfkfb3	191672877	150287922		CamkIIa-Pfkfb3	1.36306		CamkIIa-Pfkfb3	2.52946		CamkIIa-Pfkfb3	0		CamkIIa-Pfkfb3	0		CamkIIa-Pfkfb3	0.0132301		CamkIIa-Pfkfb3	0.394731
WT	43114886	191257186		WT	0.395457		WT	0.733857		WT	0		WT	0		WT	0.0384438		WT	1.147
CamkIIa-Pfkfb3	146266200	133581943		CamkIIa-Pfkfb3	1.37375		CamkIIa-Pfkfb3	2.54929		CamkIIa-Pfkfb3	0		CamkIIa-Pfkfb3	0		CamkIIa-Pfkfb3	0.0231767		CamkIIa-Pfkfb3	0.691495
WT	28740685	162446957		WT	0.479176		WT	0.889216		WT	0		WT	0		WT	0.0335288		WT	1.00036
CamkIIa-Pfkfb3	109243735	110067250		CamkIIa-Pfkfb3	1.69497		CamkIIa-Pfkfb3	3.14538		CamkIIa-Pfkfb3	0		CamkIIa-Pfkfb3	0		CamkIIa-Pfkfb3	0.0194167		CamkIIa-Pfkfb3	0.579312
				Arbitrary Units			Normalized data versus WT average			Arbitrary Units			Normalized data versus WT average			Arbitrary Units			Normalized data versus WT average
Cyclin B1	Neuronal Cells	Non-Neuronal Cells
WT	0	8728217		PFKFB3/GFAP	Non-Neuronal Cells		PFKFB3/GFAP	Non-Neuronal Cells		CyclinB1/GFAP	Non-Neuronal Cells		CyclinB1/GFAP	Non-Neuronal Cells		Rock2/GFAP	Non-Neuronal Cells		Rock2/GFAP	Non-Neuronal Cells
CamkIIa-Pfkfb3	0	18916773		WT	3.80236		WT	1.06427		WT	0.150676		WT	0.821772		WT	0.217175		WT	1.05597
				CamkIIa-Pfkfb3	3.00599		CamkIIa-Pfkfb3	0.841368		CamkIIa-Pfkfb3	0.378364		CamkIIa-Pfkfb3	2.06355		CamkIIa-Pfkfb3	0.308004		CamkIIa-Pfkfb3	1.49761
WT	0	10103459
CamkIIa-Pfkfb3	0	27927530		WT	3.73844		WT	1.04638		WT	0.197489		WT	1.07708		WT	0.203192		WT	0.987981
				CamkIIa-Pfkfb3	2.12086		CamkIIa-Pfkfb3	0.593624		CamkIIa-Pfkfb3	0.443402		CamkIIa-Pfkfb3	2.41826		CamkIIa-Pfkfb3	0.287099		CamkIIa-Pfkfb3	1.39597
WT	0	10322329
CamkIIa-Pfkfb3	0	20737945		WT	3.17741		WT	0.889349		WT	0.201901		WT	1.10115		WT	0.196624		WT	0.956046
				CamkIIa-Pfkfb3	2.31354		CamkIIa-Pfkfb3	0.647553		CamkIIa-Pfkfb3	0.435897		CamkIIa-Pfkfb3	2.37733		CamkIIa-Pfkfb3	0.440467		CamkIIa-Pfkfb3	2.14169
Rock2	Neuronal Cells	Non-Neuronal Cells		Arbitrary Units			Normalized data versus WT average			Arbitrary Units			Normalized data versus WT average			Arbitrary Units			Normalized data versus WT average
WT	4243255	12580276
CamkIIa-Pfkfb3	1860406	15399033		Average WT Neuronal Cells	0.538875					Average WT Neuronal Cells	0					Average WT Neuronal Cells	0.0335167
				Average WT Non-Neuronal Cells	3.57274					Average WT Non-Neuronal Cells	0.183356					Average WT Non-Neuronal Cells	0.205664
WT	4191355	10395205
CamkIIa-Pfkfb3	2467669	18082861
WT	2011037	10052510
CamkIIa-Pfkfb3	1251439	20955338
Tuj1	Neuronal Cells	Non-Neuronal Cells
WT	148481877	15350513
CamkIIa-Pfkfb3	140619078	33535584
WT	109025413	12776999
CamkIIa-Pfkfb3	106472200	8684179
WT	59979421	0
CamkIIa-Pfkfb3	64451815	0
GFAP	Neuronal Cells	Non-Neuronal Cells
WT	0	57926886
CamkIIa-Pfkfb3	0	49996229
WT	0	51159593
CamkIIa-Pfkfb3	0	62984693
WT	0	51125593
CamkIIa-Pfkfb3	0	47575321

## Sheet: Ext Data Fig. 1f
Glucose Tolerance Test (GTT)
Basal		Starvation 16 h
Time	Glucose (mg/dL)	Time	Glucemia (mg/dL)
0	170	0	103
5	196	5	233
10	230	10	284
15	296	15	340
20	385	20	376
25	377	25	354
30	370	30	335
35	308	35	332
40	269	40	311
45	250	45	290

## Sheet: Ext Data Fig. 1g
Fructose 6P			Fructose 1,6P
WT	CamkIIa-Pfkfb3		WT	CamkIIa-Pfkfb3
108.5	129.3		65.9	97.6
98.3	98.9		72.8	98.7
104.6	94.3		73.1	90.3
98.9	94.4		48.8	86.4

## Sheet: Ext Data Fig. 1h
Protein abundance	PFKFB3	b-ACTIN	PFKFB3/b-ACTIN	Normalized data vs WT average
WT	28277350	31578974	0.895	0.499
	32105765	20378296	1575	0.878
	64826907	22250125	2913	1623
Pfkfb3	105720856	21274489	4969	2769
	84388593	21270004	3967	2211
	96479593	21939296	4398	2.45
			ARBITRARY UNITS	NORMALIZED UNITS
		WT AVERAGE	1795

## Sheet: Ext Data Fig. 1i
[1-14C] glucose oxidation			[6-14C] glucose oxidation
WT	Pfkfb3		WT	Pfkfb3
233917	95824		4453	11049
216637	106908		3884	9765
248716	87414		3665	12789
258758	129568		4726	12057
181022	92796		2527	10282
197768	101605		2648	9646
	88415			10224
	49549			9307

## Sheet: Ext Data Fig. 1j
Total Glutathione			Oxidized Glutathione			Reduced Glutathione
WT	Pfkfb3		WT	Pfkfb3		WT	Pfkfb3
72788	51424		3885	10765		65017	29893
57724	56235		2899	8662		51924	38911
59224	45085		2871	11.58		53482	21925
57245	49669		5253	11097		46739	27475
51159	38807		3942	10623		43275	17.56
45578	34958		3.25	10254		39077	14.45
57859	25289		5771	8785		46316	7719
42103	30059		4283	8528		33536	13001
45858	35603		2521	10557		40817	14489
	43062			8377			26307
	43184			7828			27528
	32881			9287			14307
