# Supplementary material for: Weak neuronal glycolysis sustains cognition and organismal fitness
Source: Nat Metab. 2024 May 24;6(7):1253–67. doi: 10.1038/s42255-024-01049-0 (PMC11272580; doi:10.1038/s42255-024-01049-0)
Supplement: Supplementary file 9 — Source Data for Extended Data Fig. 2. [file 42255_2024_1049_MOESM9_ESM.xlsx]

## Sheet: Ext Data Fig. 2c
NDUFS1	CI	SC-CI	CI+ SC-CI	(CI+SC-CI)/CII	Normalized vs WT average		WT average
WT	77502492	65117350	142619842	2122	1074		1975
	67502492	75117350	142619842	1804	0.914
	50047986	55294158	105342144	1998	1012
Pfkfb3	33314936	60881986	94196922	1088	0.551
	26237622	73320865	99558487	1151	0.583
	17154823	30836823	47991646	1075	0.544
mCat	70612886	79107108	149719994	2065	1045
	66320986	60140451	126461437	2043	1035
	40055693	42964865	83020558	2107	1067
Pfkfb3-mCat	54188915	67632037	121820952	1.73	0.876
	65586300	59689572	125275872	1994	1.01
	52715723	48415309	101131032	1992	1009
NDUFA9	CI	SC-CI	RATIO CI/SC-CI		Normalized vs WT average		WT average
WT	12054258	23579016	0.511228		1046		0.489
	8208602	20983359	0.391196		0.8
	25205309	44702986	0.563839		1154
Pfkfb3	42046744	45915238	0.915747		1874
	33839936	40067501	0.844573		1728
	41226359	30477823	1.35267		2768
mCat	24178087	51464267	0.469803		0.961
	12917087	40153208	0.321695		0.658
	35549794	48235865	0.736999		1508
Pfkfb3-mCat	19930622	38919823	0.512094		1048
	10372137	16441309	0.630858		1291
	12370258	24073501	0.513854		1051
MTCO1	CIV	Ratio CIV/CII	Normalized vs WT average				WT average
WT	35091815	0.522016	0.939				0.556
	33497643	0.423728	0.762
	38105744	0.722896	1299
Pfkfb3	28933501	0.334238	0.601
	68032108	0.78658	1414
	35070874	0.785359	1412
mCat	58722037	0.809734	1456
	46224037	0.746742	1343
	30026137	0.761925	1.37
Pfkfb3-mCat	66526401	0.944739	1699
	58870836	0.936939	1684
	40159602	0.790997	1422
UQCRC2	CIII	SC-CIII	RATIO CIII/SC-CIII		Normalized vs WT average		WT average
WT	59933693	47753936	1255		1.01		1242
	64454522	51249593	1258		1013
	29568643	24366572	1213		0.977
Pfkfb3	66067279	48754108	1355		1091
	92978572	82361401	1129		0.909
	54012865	46847380	1153		0.928
mCat	85551401	74939643	1142		0.919
	77153744	58408815	1321		1063
	41514723	42825380	0.969		0.78
Pfkfb3-mCat	82742572	65582572	1262		1016
	66532279	54100773	1229		0.99
	51803007	42958522	1206		0.971
SDHA CII	II				Normalized vs WT average		WT average
WT	67223693				1013		6.63303e+07
	79054622				1192
	52712622				0.795
Pfkfb3	86565501				1305
	86491037				1304
	44655823				0.673
mCat	72520158				1093
	61900915				0.933
	39408267				0.594
Pfkfb3-mCat	70417744				1062
	62833158				0.947
	50770874				0.765
ATPbeta CIV	Monomer	Oligomers	Ratio Monomer/oligomers		Normalized vs WT average		WT average
WT	57977986	43522501	1332		1143		1.166
	55401007	53233229	1041		0.893
	35397167	31501158	1124		0.964
Pfkfb3	41984702	7776832	5399		4632
	65922551	27989238	2355		2021
	51131016	13086167	3907		3352
mCat	38671510	19242773	2.01		1724
	72068673	59804430	1205		1034
	54220551	38368329	1413		1212
Pfkfb3-mCat	42219995	32105208	1315		1128
	63579057	58681522	1083		0.929
	45681137	28788187	1587		1361
IGA-CI	Total activity	Total activity/CII			Normalized vs WT average		WT average
WT	118153605	1758			0.685		2565
	234809375	2.97			1158
	156356380	2966			1157
Pfkfb3	73477605	0.849			0.331
	78747120	0.91			0.355
	34889803	0.781			0.305
mCat	190742747	2.63			1026
	172914576	2793			1089
	128278652	3255			1269
Pfkfb3-mCat	142118212	2018			0.787
	119091362	1895			0.739
	122531530	2413			0.941

## Sheet: Ext Data Fig. 2d
TMRM intensity (Mitochondrial Membrane Potential)
WT	Pfkfb3	mCat	Pfkfb3-mCat
1654	828.1	1607	1579
1814	1078	1509	1854
1340	1214	1631	1402
1833	1139	1061	1883
1178	1522	1081	1479
1498	771.4	1749	1637
1732	527.5		1855
1368	532.3		1781

## Sheet: Ext Data Fig. 2e Volcano Plot
VOLCANO PLOT
Metabolites	WT1	WT2	WT3	WT4	WT5	WT6	KO1	KO2	KO3	KO4	KO5	KO6	Fold change	p-value	StDev WT	StDev KO	log2(Fold change)	-log10(p-value)
citrate	1419	1419	0.877	1.11	0.998	0.948	0.899	1006	0.981	0.941	0.833	0.85	0.81	0.035	0.237305920701527	0.0699513378475828	-0.3040061868901	1462
1-stearoyl-GPG (18:0)	1605	1209	1508	1027	0.986	1081	1109	0.913	0.921	0.951	0.558	0.503	0.67	0.047	0.261012152973764	0.240301366343737	-0.577766999316952	1327
1-oleoyl-GPG (18:1)*	1182	1705	1278	1244	0.804	1199	0.935	1101	1083	0.987	0.649	0.486	0.71	0.049	0.287347413421454	0.250200954567857	-0.494109070270043	1314
1-palmitoyl-GPS (16:0)*	1427	0.998	1601	1094	1334	1076	1293	0.775	1068	0.917	1014	0.674	0.76	0.087	0.236545026721483	0.220460234509537	-0.395928676331139	1062
1-stearoyl-2-docosahexaenoyl-GPE (18:0/22:6)*	0.958	1018	1038	1015	0.939	0.943	1001	1026	1047	1027	0.999	1.07	1.04	0.026	0.0432271866614827	0.0271243555991044	0.0565835283663675	1592
1-palmitoyl-2-docosahexaenoyl-GPE (16:0/22:6)*	0.939	0.987	1067	1002	1005	0.961	1056	0.989	1.023	1023	1056	1.07	1.04	0.034	0.0439756182446591	0.0296973848455831	0.0565835283663675	1474

## Sheet: Ext Data Fig. 2e Heat Map
Biochemical Name	WT1	WT2	WT3	WT4	WT5	WT6	KO1	KO2	KO3	KO4	KO5	KO6	Fold change	p-value	StDev WT	StDev KO	log2(Fold change)	-log10(p-value)
(16 or 17)-methylstearate (a19:0 or i19:0)	1.8516	1.1549	1.0109	1.13	1.3935	0.7972	0.8452	0.7947	0.5586	0.8924	1.3188	1.3868	0.79	0.2927	0.364359	0.321518	-0.340075	0.533577
(N(1) + N(8))-acetylspermidine	1.0248	0.9624	1.0018	0.8427	1.311	0.9982	1.0038	0.6876	0.8773	1.17	0.857	1.0537	0.92	0.4069	0.155042	0.169947	-0.120294	0.390512
1-(1-enyl-oleoyl)-2-oleoyl-GPE (P-18:1/18:1)*	0.9343	1.1604	0.9225	1.0299	0.9801	1.1067	0.9711	1.0575	0.927	1.0399	0.9975	0.9895	0.98	0.6601	0.0956427	0.0471761	-0.0291463	0.18039
1-(1-enyl-oleoyl)-GPE (P-18:1)*	1.1619	1.25	0.8833	0.9524	0.9894	1.0106	0.9812	1.202	0.9525	1.0651	0.9724	0.7975	0.96	0.5422	0.137552	0.133624	-0.0588937	0.26584
1-(1-enyl-palmitoyl)-2-arachidonoyl-GPC (P-16:0/20:4)*	0.7315	0.7315	1.2562	0.9216	0.7315	0.7315	0.9547	1.0425	1.0015	1.1844	0.7315	0.7315	1.11	0.3541	0.21274	0.179541	0.15056	0.450874
1-(1-enyl-palmitoyl)-2-arachidonoyl-GPE (P-16:0/20:4)*	0.8998	0.8616	1.221	1.1078	1.1014	0.9778	0.963	0.9506	0.9646	1.091	1.0749	1.09	0.99	0.9987	0.13831	0.0693634	-0.0144996	0.00056495
1-(1-enyl-palmitoyl)-2-oleoyl-GPC (P-16:0/18:1)*	1.0292	1.2474	0.9106	0.9961	0.92	1.0902	0.8904	1.1071	0.9745	1.03	0.9035	0.8387	0.93	0.2535	0.12519	0.0994557	-0.104697	0.596022
1-(1-enyl-palmitoyl)-2-oleoyl-GPE (P-16:0/18:1)*	0.999	1.1567	0.9929	1.142	0.8755	1.0448	0.9027	1.1215	1.0393	0.9936	0.8659	0.8949	0.94	0.2492	0.104752	0.0993147	-0.0892673	0.603452
1-(1-enyl-palmitoyl)-2-palmitoleoyl-GPC (P-16:0/16:1)*	1.1582	1.3719	1.0531	1.1679	1.1273	1.259	0.9215	0.9522	0.6781	1.4452	0.9322	1.2403	0.86	0.142	0.111373	0.271228	-0.217591	0.847712
1-(1-enyl-palmitoyl)-2-palmitoyl-GPC (P-16:0/16:0)*	0.9727	0.8101	1.2013	0.9993	1.1126	0.8468	1.0007	0.9217	1.0214	1.0621	1.1582	1.1116	1.06	0.3486	0.150289	0.0839752	0.0840643	0.457673
1-(1-enyl-palmitoyl)-GPE (P-16:0)*	1.1921	0.9513	1.0049	1.0063	1.1368	0.872	1.0363	1.0443	0.9951	1.0516	1.0345	0.914	0.99	0.8581	0.11831	0.0521448	-0.0144996	0.0664621
1-(1-enyl-stearoyl)-2-arachidonoyl-GPE (P-18:0/20:4)*	0.967	1.0014	1.0907	1.0421	1.0521	0.9305	0.9444	1.0246	0.9672	1.0284	1.0077	0.9977	0.98	0.4804	0.0591001	0.0331466	-0.0291463	0.318397
1-(1-enyl-stearoyl)-2-oleoyl-GPE (P-18:0/18:1)	0.9725	1.2178	0.998	1.1331	0.8844	0.9839	0.9289	1.2443	1.0795	1.0031	0.8701	0.8729	0.97	0.6075	0.121275	0.144288	-0.0439433	0.216454
1-(1-enyl-stearoyl)-GPE (P-18:0)*	1.2268	1.0863	0.9821	1.0552	0.9939	0.9013	0.9519	1.1465	1.0693	1.0197	0.9447	0.8138	0.95	0.3855	0.111336	0.115071	-0.0740006	0.413976
1,2-dilinoleoyl-GPC (18:2/18:2)	0.9663	1.2067	0.9766	0.8906	1.2141	0.9705	1.0437	0.9425	1.1931	0.9807	0.9892	0.887	0.97	0.6181	0.137596	0.105398	-0.0439433	0.208941
1,2-dioleoyl-GPC (18:1/18:1)	1.0531	1.0627	0.9681	0.9595	1.0046	0.9732	0.8539	1.0979	1.0417	1.0767	0.9624	0.9095	0.99	0.6533	0.0448849	0.0975671	-0.0144996	0.184887
1,2-dioleoyl-GPE (18:1/18:1)	1.0628	1.1709	0.961	1.003	0.989	1.0451	0.9426	1.1075	0.9905	0.948	0.8778	0.8766	0.92	0.1119	0.0746732	0.0857875	-0.120294	0.95117
1,2-dipalmitoyl-GPC (16:0/16:0)	0.9897	0.9509	1.1143	0.956	1.0006	0.8773	1.0175	0.9994	1.0856	1.0364	1.0277	1.0735	1.06	0.1246	0.078118	0.0332279	0.0840643	0.904482
1,2-dipalmitoyl-GPE (16:0/16:0)*	0.9722	0.9922	1.157	0.9491	1.02	0.8331	1.2029	0.9851	1.1207	0.9527	0.9159	1.159	1.07	0.4067	0.10522	0.11975	0.0976108	0.390726
1,2-dipalmitoyl-GPG (16:0/16:0)	1.2655	1.0553	0.9008	0.8948	1.0772	0.9667	1.0374	1.2379	0.951	0.9599	1.1331	0.8841	1.01	0.9261	0.139458	0.131345	0.0143553	0.0333421
1,2-distearoyl-GPC (18:0/18:0)	1.4066	1.0784	1.0061	0.8426	0.9462	0.8462	1.0063	1.3173	1.1253	0.792	0.9221	0.9282	0.99	0.9758	0.209848	0.184131	-0.0144996	0.0106392
1,5-anhydroglucitol (1,5-AG)	1.1357	1.2873	0.9013	0.881	1.3717	1.1132	1.2393	1.1648	0.9127	1.3414	1.1829	1.3373	1.07	0.3804	0.198211	0.157724	0.0976108	0.419759
10-heptadecenoate (17:1n7)	1.2944	1.5591	1.0938	0.8262	1.084	0.8232	0.8615	0.8211	1.0056	1.0053	0.9729	0.9999	0.85	0.5126	0.282616	0.0817582	-0.234465	0.290221
10-nonadecenoate (19:1n9)	1.1717	1.7822	1.0391	0.9914	0.9083	0.8797	0.9005	0.9058	1.1171	0.9997	0.9385	0.9341	0.86	0.5513	0.336561	0.0820427	-0.217591	0.258612
12-HETE	0.9888	0.9722	0.9219	1.0716	0.9202	0.7202	1.021	1.4793	0.9062	0.9718	1.03	0.9903	1.14	0.1634	0.117838	0.207015	0.189034	0.786748
12-HHTrE	1.2608	0.9913	1.0087	0.8389	1.049	0.7648	0.9343	1.0238	0.9504	1.0847	1.5161	1.0118	1.1	0.3351	0.173548	0.217144	0.137504	0.474826
13-HODE + 9-HODE	1.0789	2.5683	0.7943	0.7005	0.8742	0.909	0.8722	1.0868	0.8957	0.9116	1.0164	1.2341	0.87	0.865	0.704165	0.139703	-0.200913	0.0629839
15-HETE	1.2176	0.9319	1.1432	0.9408	1.0353	0.688	0.7846	1.1171	0.8797	1.1197	1.4372	1.0569	1.07	0.5226	0.186696	0.226831	0.0976108	0.281831
1-arachidonoyl-GPC (20:4n6)*	1.4549	1.0716	1.3813	0.9059	1.2039	1.0099	1.3763	0.8123	0.8093	1.1451	0.9069	0.7353	0.82	0.2071	0.215415	0.247102	-0.286304	0.68382
1-arachidonoyl-GPE (20:4n6)*	1.0041	1.0055	1.5809	1.0666	1.0105	1.117	1.1789	0.9024	0.9959	1.1899	0.639	0.5694	0.81	0.1499	0.225001	0.263627	-0.304006	0.824198
1-arachidonoyl-GPI (20:4)*	0.8835	1.3056	1.4466	1.0765	1.1009	0.7972	1.0153	0.7125	0.9265	1.0582	0.9857	0.621	0.8	0.2762	0.24556	0.17792	-0.321928	0.558776
1-arachidonylglycerol (20:4)	1.0785	1.6218	0.6386	1.0667	0.6208	0.9758	0.7468	1.4103	0.8017	0.9321	0.6608	0.6556	0.87	0.4799	0.36667	0.28472	-0.200913	0.318849
1-carboxyethylleucine	0.6189	0.6189	1.2873	1.0029	0.9971	0.6189	0.671	1.124	0.6189	0.6189	1.3621	0.8482	1.02	0.9394	0.281477	0.307496	0.0285692	0.0271494
1-carboxyethylphenylalanine	1.3065	1.1839	1.0731	0.9053	1.1674	0.6295	0.6559	1.0817	1	1.0988	0.9766	0.6295	0.87	0.3773	0.243146	0.21017	-0.200913	0.423313
1-carboxyethyltyrosine	1.897	0.8264	0.8754	0.6274	0.7	0.6274	0.6274	0.671	1.0638	0.6274	1	0.6274	0.83	0.4952	0.486769	0.20495	-0.268817	0.305219
1-carboxyethylvaline	1.9632	0.9971	0.8121	0.5027	1.0582	0.5027	0.5027	0.6408	1	0.5027	1.3359	0.5027	0.77	0.3074	0.539738	0.346738	-0.37707	0.512296
1-dihomo-linolenylglycerol (20:3)	0.7112	2.6582	1.0611	0.6075	0.3558	0.36	1.6919	2.0774	1.5098	1.3447	0.8509	0.6068	1.4	0.1541	0.872389	0.542763	0.485427	0.812197
1-docosahexaenoylglycerol (22:6)	1.5904	1.006	0.994	0.5528	1.3248	0.7403	0.8364	0.6033	1.1411	0.5431	0.9796	1.6691	0.93	0.7766	0.377979	0.412867	-0.104697	0.109803
1-lignoceroyl-GPC (24:0)	1.1952	1.1781	0.5944	0.9916	0.4715	0.9793	0.803	1.6779	1.1277	0.8311	0.3925	0.2955	0.95	0.5385	0.302042	0.50631	-0.0740006	0.268814
1-linoleoyl-2-arachidonoyl-GPC (18:2/20:4n6)*	0.997	0.9466	1.152	0.7912	1.3723	0.9219	1.2819	0.8532	1.1846	1.003	0.997	1.067	1.03	0.6923	0.204357	0.151446	0.0426443	0.159706
1-linoleoyl-2-arachidonoyl-GPE (18:2/20:4)*	1.0084	1.0834	0.9916	1.0874	0.946	0.9492	1.0419	0.9248	1.0631	0.9108	0.8258	0.7814	0.91	0.1295	0.0624597	0.112605	-0.136062	0.88773
1-linoleoylglycerol (18:2)	0.8185	4.3916	1.0345	0.5988	0.7201	0.4997	0.9748	0.8777	0.8091	0.8977	0.7066	1.0942	0.66	0.8466	1.50447	0.133576	-0.599462	0.0723217
1-linoleoyl-GPC (18:2)	1.2998	1.1461	0.8092	0.8593	1.2831	0.9685	1.049	1.0634	1.2179	0.9494	1.0679	0.864	0.98	0.9128	0.212715	0.120088	-0.0291463	0.0396244
1-linoleoyl-GPE (18:2)*	1.0854	1.0397	1.1389	0.9698	0.724	0.9171	0.724	1.0204	1.3661	1.229	0.724	0.9796	1.03	0.9372	0.147996	0.260517	0.0426443	0.0281677
1-methyl-4-imidazoleacetate	1.3676	1.1832	0.9427	0.906	1.0473	0.8772	0.6855	0.9305	0.8175	0.9158	0.7176	1.0971	0.82	0.0399	0.19007	0.152861	-0.286304	1.39903
1-methylguanidine	1.3839	1.2704	1.0212	1.0335	0.946	0.9016	0.9475	1.0201	0.9799	1.1441	0.8768	0.8147	0.88	0.1699	0.191328	0.114893	-0.184425	0.769807
1-methylhistamine	1.7856	0.9449	0.9979	0.9422	1.1656	0.953	0.8361	0.8106	0.9292	0.9358	0.8918	1.098	0.81	0.1068	0.331474	0.101749	-0.304006	0.971429
1-methylhistidine	0.915	1.0971	0.9937	1.3725	0.6646	0.5188	0.82	1.1996	1.5274	0.7819	0.5781	0.647	1	0.9541	0.305771	0.365353	0	0.0204061
1-myristoyl-2-arachidonoyl-GPC (14:0/20:4)*	0.9071	1.0095	1.0256	0.9378	1.084	0.7363	1.0269	1.0247	0.9266	1.0888	1.0452	0.9855	1.07	0.2184	0.122367	0.0552614	0.0976108	0.660747
1-myristoyl-2-palmitoyl-GPC (14:0/16:0)	0.9811	1.0079	1.0684	0.9885	1.0527	0.9028	0.9992	1.0265	1.0495	1.0805	1.0545	1.0339	1.04	0.152	0.0590851	0.027648	0.0565835	0.818156
1-oleoyl-2-arachidonoyl-GPE (18:1/20:4)*	0.9959	1.1	0.9365	1.0386	0.9229	0.9705	0.9402	1.0873	1.0234	0.9536	0.8828	0.8909	0.97	0.4658	0.0665469	0.0791673	-0.0439433	0.331801
1-oleoyl-2-arachidonoyl-GPI (18:1/20:4) *	0.9001	0.8849	1.1908	1.0555	1.0628	0.9398	1.0149	0.9215	1.0353	1.0158	1.0196	1.0034	1	0.9808	0.118397	0.0406382	0	0.00841954
1-oleoyl-2-docosahexaenoyl-GPC (18:1/22:6)*	0.9822	1.0552	1.0462	1.0156	1.0524	0.8983	0.9397	1.0293	1.0043	1.0497	0.9692	0.9633	0.98	0.6367	0.0606883	0.0423052	-0.0291463	0.196065
1-oleoyl-2-docosahexaenoyl-GPE (18:1/22:6)*	0.9471	1.0348	1.0427	1.0239	1.0298	0.9659	0.9718	0.9864	0.9946	1.0495	1.0287	1.0166	1	0.962	0.0403217	0.0289179	0	0.0168249
1-oleoyl-2-linoleoyl-GPC (18:1/18:2)*	0.9536	1.029	1.0839	1.1021	0.9792	0.9647	0.9981	0.9621	1.0515	1.0834	1.0019	0.9899	1	0.9401	0.0632881	0.0444856	0	0.0268259
1-oleoyl-2-linoleoyl-GPE (18:1/18:2)*	1.1132	1.3632	1.0994	1.3309	0.8467	0.9661	0.9718	1.0155	0.8916	0.9531	0.5998	0.9547	0.8	0.0582	0.201233	0.151306	-0.321928	1.23508
1-oleoylglycerol (18:1)	1.3175	1.5033	0.8336	0.9181	0.6652	0.9301	1.1833	1.0545	0.9872	1.0364	0.5896	0.7786	0.91	0.7346	0.31648	0.215703	-0.136062	0.133949
1-oleoyl-GPC (18:1)	1.0109	1.437	0.865	1.2192	0.9103	0.7284	0.779	0.9332	1.3857	1.4902	1.3616	0.7193	1.08	0.7003	0.258578	0.339799	0.111031	0.154716
1-oleoyl-GPE (18:1)	1.1233	1.1819	1.3848	1.1051	0.8618	1.5009	1.3954	0.905	0.9959	1.0291	0.7625	0.6915	0.81	0.1595	0.225384	0.248876	-0.304006	0.797239
1-oleoyl-GPG (18:1)*	1.1817	1.7052	1.2775	1.2435	0.804	1.1993	0.9354	1.1007	1.0831	0.9872	0.6487	0.486	0.71	0.0485	0.287347	0.250201	-0.494109	1.31426
1-oleoyl-GPI (18:1)*	0.9022	1.3317	1.9855	1.149	1.1212	1.2525	1.5179	0.5554	1.1201	1.1161	0.7287	0.3214	0.69	0.1206	0.370305	0.438074	-0.535332	0.918653
1-oleoyl-GPS (18:1)	1.3403	1.2796	0.9806	0.8417	1.1218	1.0362	0.8163	1.0666	0.7768	0.8809	0.5362	0.8458	0.75	0.2149	0.187361	0.171818	-0.415037	0.667764
1-palmitoleoyl-GPC (16:1)*	1.2865	1.0904	1.0705	0.9184	0.9875	0.7839	0.9828	1.1672	1.1567	1.1908	1.1997	0.8399	1.07	0.4271	0.170647	0.146044	0.0976108	0.36947
1-palmitoyl-2-arachidonoyl-GPC (16:0/20:4n6)	0.931	0.9782	1.0463	1.0312	1.0145	0.9461	1.005	0.9909	1.0225	1.0756	0.9946	0.995	1.02	0.3866	0.0469168	0.0323071	0.0285692	0.412738
1-palmitoyl-2-arachidonoyl-GPE (16:0/20:4)*	0.9727	0.9964	1.0371	1.0768	1.0018	0.9669	1.0183	1.0183	1.0388	1.0674	0.98	0.9982	1.01	0.5605	0.0416804	0.0305976	0.0143553	0.251424
1-palmitoyl-2-arachidonoyl-GPI (16:0/20:4)*	0.7559	1.0075	1.046	1.0473	1.0005	0.6708	0.8122	1.0443	0.9676	0.7782	1.0641	1.0507	1.03	0.6497	0.164461	0.127135	0.0426443	0.187287
1-palmitoyl-2-dihomo-linolenoyl-GPC (16:0/20:3n3 or 6)*	0.9505	1.0089	1.0305	1.026	1.0498	0.8747	1.0589	0.8828	1.1086	1.0021	0.9744	0.9797	1.01	0.7725	0.0659148	0.077542	0.0143553	0.112102
1-palmitoyl-2-docosahexaenoyl-GPC (16:0/22:6)	1.0008	1.0777	0.9841	1.0176	0.9978	0.9235	1.0253	1.0381	1.0657	1.0324	0.9736	0.9725	1.02	0.4667	0.0499144	0.0373672	0.0285692	0.330962
1-palmitoyl-2-docosahexaenoyl-GPE (16:0/22:6)*	0.9389	0.9873	1.0671	1.0015	1.0047	0.9612	1.0557	0.9893	1.0234	1.0232	1.0559	1.0695	1.04	0.0336	0.0439756	0.0296974	0.0565835	1.47366
1-palmitoyl-2-gamma-linolenoyl-GPC (16:0/18:3n6)*	1.076	0.9186	0.9762	1.0744	1.0398	0.8519	1.0645	0.9099	1.1542	0.9451	0.9158	0.8841	0.99	0.8378	0.0909481	0.106705	-0.0144996	0.0768596
1-palmitoyl-2-linoleoyl-GPC (16:0/18:2)	0.9923	1.054	1.0646	1.017	1.0845	0.9113	1.0573	0.9258	1.0916	1.0077	0.9725	0.9728	0.98	0.6514	0.0630795	0.0610033	-0.0291463	0.186152
1-palmitoyl-2-oleoyl-GPA (16:0/18:1)	1.0924	1.2735	0.814	0.8757	0.8805	0.492	1.0415	1.0633	0.9756	0.9441	0.8872	0.8003	1.05	0.4929	0.265036	0.0982133	0.0703893	0.307241
1-palmitoyl-2-oleoyl-GPC (16:0/18:1)	1.0027	1.0419	1.0349	1.0058	1.0038	0.951	0.9385	1.0178	1.0356	1.044	0.964	0.9703	0.99	0.5564	0.0321309	0.0432031	-0.0144996	0.254613
1-palmitoyl-2-oleoyl-GPE (16:0/18:1)	1.0457	1.085	1.0297	0.9944	1.0212	0.9918	0.9718	1.0575	1.0003	0.9856	0.9059	0.9514	0.95	0.0844	0.0347874	0.0506287	-0.0740006	1.07366
1-palmitoyl-2-oleoyl-GPG (16:0/18:1)	1.1709	1.1643	0.9625	0.9976	1.1188	0.9488	0.9709	1.1715	0.991	0.9926	1.0382	0.8992	0.95	0.3382	0.102371	0.0909338	-0.0740006	0.470826
1-palmitoyl-2-oleoyl-GPI (16:0/18:1)*	0.9314	1.3351	0.9071	0.9122	0.9975	1.0339	0.7853	0.992	1.0712	1.0519	1.0242	0.8175	0.94	0.4732	0.162606	0.123879	-0.0892673	0.324955
1-palmitoyl-2-palmitoleoyl-GPC (16:0/16:1)*	1.0004	0.9862	1.0162	0.9763	1.0682	0.9177	0.9674	1.0406	1.0258	1.0563	1.0469	0.998	1.03	0.2431	0.0494673	0.0338011	0.0426443	0.614215
1-palmitoyl-2-stearoyl-GPC (16:0/18:0)	1.0135	0.9052	1.1695	0.9778	0.9692	0.8172	1.0595	1.0889	1.1478	0.9947	0.9804	1.0506	1.08	0.1967	0.117581	0.0616295	0.111031	0.706196
1-palmitoyl-2-stearoyl-GPE (16:0/18:0)*	1.0115	0.6232	1.029	0.9871	1.1911	0.8943	1.3247	1.1126	0.9552	0.7309	0.8873	1.114	1.07	0.6332	0.18932	0.207671	0.0976108	0.198459
1-palmitoylglycerol (16:0)	0.659	1.4922	0.5534	0.6706	0.7635	0.5534	0.5534	0.9465	0.5534	1.2827	0.964	0.7227	1.07	0.702	0.35687	0.283087	0.0976108	0.153663
1-palmitoyl-GPC (16:0)	1.1617	1.0458	0.9952	1.0302	0.9871	0.8277	0.9746	1.0649	1.0736	1.191	1.0048	0.8627	1.02	0.7286	0.108309	0.110201	0.0285692	0.137511
1-palmitoyl-GPE (16:0)	1.0842	1.0499	1.0441	0.9487	0.9717	0.8863	1.0713	0.9265	1.0661	1.0685	1.0264	0.9166	1.02	0.7453	0.074628	0.0724602	0.0285692	0.127669
1-palmitoyl-GPG (16:0)*	1.2337	1.395	1.2738	1.1533	0.9778	0.9833	1.0805	1.0495	1.237	0.9731	0.6873	0.4812	0.79	0.144	0.165851	0.280183	-0.340075	0.841638
1-palmitoyl-GPI (16:0)	0.9716	1.3563	1.5447	1.0926	1.09	1.2145	1.3463	0.789	1.1656	1.0284	0.7631	0.425	0.76	0.1405	0.209021	0.328817	-0.395929	0.852324
1-palmitoyl-GPS (16:0)*	1.4273	0.9981	1.6014	1.0944	1.3341	1.076	1.2932	0.7754	1.0677	0.9168	1.0137	0.6743	0.76	0.0866	0.236545	0.22046	-0.395929	1.06248
1-stearoyl-2-arachidonoyl-GPC (18:0/20:4)	0.9833	0.9548	1.0631	1.0071	1.0286	0.9279	0.9746	0.9591	1.0053	1.0612	1.0151	1.0057	1.01	0.6973	0.049323	0.0354359	0.0143553	0.15658
1-stearoyl-2-arachidonoyl-GPE (18:0/20:4)	0.9909	0.9872	1.1006	1.084	1.0135	1.0159	0.9928	0.9905	1.0911	0.9852	0.9763	1.0349	0.98	0.4241	0.0483894	0.0438283	-0.0291463	0.372532
1-stearoyl-2-arachidonoyl-GPI (18:0/20:4)	0.8733	0.955	1.1713	1.1088	1.0686	0.8805	0.9569	0.9629	1.1043	1.1294	1.0134	1.0672	1.03	0.5313	0.124655	0.072689	0.0426443	0.27466
1-stearoyl-2-arachidonoyl-GPS (18:0/20:4)	0.9595	1.1122	0.9657	0.9857	1.0787	0.996	0.9889	0.9647	0.9571	1.0054	1.004	0.9689	0.97	0.4427	0.0636013	0.0208258	-0.0439433	0.35389
1-stearoyl-2-docosahexaenoyl-GPC (18:0/22:6)	0.9991	1.108	1.0294	1.0023	0.9916	0.9157	0.9322	1.0353	1.0343	1.014	1.0253	0.9917	1	0.9616	0.0622211	0.0393576	0	0.0170055
1-stearoyl-2-docosahexaenoyl-GPE (18:0/22:6)*	0.9581	1.018	1.0377	1.015	0.9392	0.9431	1.001	1.0255	1.0466	1.027	0.999	1.0699	1.04	0.0256	0.0432272	0.0271244	0.0565835	1.59176
1-stearoyl-2-linoleoyl-GPC (18:0/18:2)*	1.0142	1.165	1.0453	1.0876	1.0277	1.0151	1.115	0.9331	1.0398	0.9994	0.9232	1.0006	0.95	0.1676	0.0585755	0.0709409	-0.0740006	0.775726
1-stearoyl-2-linoleoyl-GPI (18:0/18:2)	1	0.4291	1.0136	1.6979	0.4937	1.5169	0.4291	0.4291	0.4291	0.4291	0.9493	0.4291	0.5	0.0326	0.516312	0.212371	-1	1.48678
1-stearoyl-2-oleoyl-GPC (18:0/18:1)	0.9949	1.0778	1.0554	1.0858	1.0051	0.9588	0.9577	1.0517	1.0574	1.083	0.9803	0.9828	0.99	0.6618	0.0509201	0.0513916	-0.0144996	0.179273
1-stearoyl-2-oleoyl-GPE (18:0/18:1)	1.0013	1.14	0.932	1.1247	1.0424	1.0688	1.0138	1.2401	0.9503	0.9186	0.8186	0.9413	0.93	0.2096	0.0779396	0.142122	-0.104697	0.678609
1-stearoyl-2-oleoyl-GPG (18:0/18:1)	1.3552	1.0794	0.8629	0.8423	1.1223	0.8908	1.0177	1.1255	1.0001	0.7969	1.0861	0.9575	0.97	0.8352	0.199561	0.115316	-0.0439433	0.0782095
1-stearoyl-2-oleoyl-GPI (18:0/18:1)*	0.983	1.212	0.8613	1.0341	0.9536	1.0588	0.96	1.152	0.7789	1.0794	1.0644	0.9736	0.98	0.816	0.117883	0.130174	-0.0291463	0.0883098
1-stearoyl-2-oleoyl-GPS (18:0/18:1)	0.9262	1.1738	0.911	1.0102	0.9865	1.0298	0.978	1.0458	1.0112	1.0824	0.9933	0.9774	1.01	0.7932	0.0943545	0.0418542	0.0143553	0.100617
1-stearoyl-GPC (18:0)	1.2172	1.1179	0.9537	0.994	1.0612	0.8249	0.9441	1.0872	1.0779	1.0975	0.9887	0.8448	0.98	0.7853	0.136314	0.100248	-0.0291463	0.104964
1-stearoyl-GPE (18:0)	1.1188	1.0991	1.0027	0.9831	1.0276	0.858	0.9973	1.0703	1.0719	1.0118	0.9902	0.8589	0.99	0.7849	0.0936203	0.077799	-0.0144996	0.105186
1-stearoyl-GPG (18:0)	1.6049	1.2091	1.5077	1.0273	0.9864	1.0806	1.1088	0.913	0.921	0.9513	0.5578	0.5027	0.67	0.0471	0.261012	0.240301	-0.577767	1.32698
1-stearoyl-GPI (18:0)	1.1396	0.5277	1.0231	0.3149	1.0843	0.8337	0.886	1.0275	0.9763	0.8714	1.1664	1.0572	1.22	0.1188	0.332866	0.111152	0.286881	0.925184
1-stearoyl-GPS (18:0)*	1.1308	1.0429	1.1025	1.109	1.0519	0.8632	1.0927	1.0177	1.1732	1.0437	0.9568	0.8965	0.98	0.6945	0.0976874	0.0979356	-0.0291463	0.158328
2-aminoadipate	1.066	1.2352	0.8444	0.7247	0.9958	1.0042	1.4298	0.7319	1.5541	0.5472	0.893	0.5736	0.98	0.6417	0.177149	0.43583	-0.0291463	0.192668
2-arachidonoylglycerol (20:4)	1.7602	1.1421	0.8191	0.6852	1.1771	0.968	1.1091	0.867	1.1128	0.6079	0.8319	0.8806	0.83	0.5632	0.377248	0.189957	-0.268817	0.249337
2'-deoxycytidine	0.964	1.1751	1.1258	0.9574	1.1913	0.8144	1.1732	0.732	0.9827	1.1395	1.0173	1.05	0.98	0.7962	0.14965	0.156771	-0.0291463	0.0989778
2'-deoxyguanosine	0.5256	1.2683	0.7418	0.5256	0.5256	0.9473	1	0.7275	0.8211	1.1506	1.0852	1.0475	1.29	0.144	0.30282	0.163553	0.367371	0.841638
2'-deoxyinosine	1.1972	1.1714	1.1228	0.8679	1.1973	0.9781	0.9994	0.9895	1.0593	1.2281	1.1567	0.8702	0.96	0.6213	0.136053	0.127858	-0.0588937	0.206699
2'-deoxyuridine	1.1794	0.9325	1.0506	0.7351	0.6899	0.9079	1.3735	1.2469	0.998	1.1937	0.8371	0.863	1.19	0.2311	0.1853	0.218891	0.250962	0.6362
2-docosahexaenoylglycerol (22:6)*	2.0661	0.9819	0.7675	0.6454	1.838	0.8471	0.7859	0.543	1.0181	0.8202	1.7156	2.4788	1.03	0.9877	0.603892	0.731749	0.0426443	0.00537495
2-hydroxy-3-methylvalerate	1.0907	1.3969	0.4342	0.8822	0.5337	0.4342	0.6846	0.8075	1.2679	2.4019	0.4342	0.9106	1.36	0.4015	0.396474	0.701279	0.443607	0.396314
2-hydroxyadipate	0.7231	1.9309	0.7457	0.4763	1.3702	1.3866	1.5782	0.4989	1.6863	0.6317	0.6983	0.5563	0.85	0.5917	0.548078	0.54028	-0.234465	0.227898
2-hydroxybehenate	1.2767	1.1341	0.9598	1.1434	0.938	1.0538	1.0412	1.1909	1.0316	0.8816	0.8019	0.8811	0.9	0.5492	0.127141	0.142566	-0.152003	0.260269
2-hydroxybutyrate/2-hydroxyisobutyrate	1.1634	1.1569	1.0049	0.7866	1.1082	0.8736	1.0539	1.8542	1.0508	0.9513	0.8752	0.7266	1.07	0.7938	0.156911	0.396017	0.0976108	0.100289
2-hydroxydecanoate	1.1526	0.9604	1.2694	0.9295	1.0069	0.6869	1.0577	1.1055	1.2223	1.0042	1.0566	0.8738	1.05	0.6314	0.200238	0.114845	0.0703893	0.199695
2-hydroxyglutarate	1.1563	1.4338	0.9572	0.9582	1.039	0.9246	1.0558	0.8353	1.1477	1.1271	0.9963	0.9098	0.94	0.5734	0.193247	0.122878	-0.0892673	0.241542
2-hydroxyheptanoate*	1.1292	0.9652	1.1724	0.896	1.0809	0.8182	1.001	0.807	1.0534	0.9627	1.3842	0.7465	0.98	0.7614	0.13957	0.224955	-0.0291463	0.118387
2-hydroxynervonate*	1.3207	1.4254	0.8225	0.9841	1.1889	0.9707	0.9288	1.0624	1.0282	0.8448	0.8428	0.8916	0.83	0.3304	0.231323	0.0932247	-0.268817	0.48096
2-hydroxypalmitate	1.5852	1.1374	1.0184	0.7196	1.1815	0.6554	0.9383	0.7854	0.895	0.954	1.2815	1.0242	0.93	0.8248	0.339777	0.16755	-0.104697	0.0836513
2-hydroxystearate	1.2636	1.1932	1.0752	0.8151	1.0088	0.7308	0.9881	0.7708	1.0803	1.107	1.0053	0.7709	0.94	0.6703	0.208781	0.148487	-0.0892673	0.173731
2-linoleoylglycerol (18:2)	1.2327	5.7396	0.883	0.5212	0.7741	0.6604	1.2652	0.7395	0.6461	0.5293	0.405	1.2804	0.5	0.4946	2.02517	0.375001	-1	0.305746
2-methylbutyrylcarnitine (C5)	1.2843	1.4956	1.1232	0.9561	1.3149	1.0531	0.7703	0.8629	1.3411	1.2505	0.9558	0.9568	0.85	0.1523	0.197246	0.224201	-0.234465	0.8173
2-methylcitrate/homocitrate	1.1852	1.1139	0.9666	0.9345	1.0006	0.8962	0.9059	1.0509	1.0186	0.9846	0.9096	0.9002	0.95	0.4083	0.111252	0.065313	-0.0740006	0.389021
2-oleoylglycerol (18:1)	0.9453	1.9484	0.84	0.6128	0.5887	0.6593	0.7422	1.1902	1.0547	1.7967	0.8351	0.5813	1.11	0.6572	0.516879	0.432708	0.15056	0.182302
2-oxoarginine*	1.3111	0.9214	1.0419	1.0493	1.1193	0.885	0.9023	0.7959	1.2115	1.0881	0.9511	0.7754	0.9	0.2693	0.152757	0.169625	-0.152003	0.569764
2-palmitoleoyl-GPC (16:1)*	1.093	1.0699	0.9682	0.7383	1.3263	0.694	0.9811	1.0262	1.3149	1.2008	1.2405	0.7698	1.11	0.3252	0.237113	0.201969	0.15056	0.487849
2-palmitoylglycerol (16:0)	0.128	0.9146	0.128	0.128	0.128	0.128	0.128	1.4324	0.128	0.128	1.3283	0.128	2.11	0.467	0.321128	0.647548	1.07724	0.330683
2-palmitoyl-GPC (16:0)*	1.1909	1.1128	0.9265	0.6737	1.1813	0.6737	0.9826	0.9567	1.2105	0.6737	1.1067	0.8132	1	0.9491	0.24112	0.194044	0	0.022688
2-stearoyl-GPE (18:0)*	1.263	0.6081	0.8232	1.1781	1.2066	1.0233	0.6995	0.5379	0.8259	0.7242	2.2721	1.0981	1.01	0.7788	0.255818	0.637798	0.0143553	0.108574
3-(4-hydroxyphenyl)lactate	1.2899	1.3009	0.999	1.001	1.1473	0.7542	1.0579	0.8299	1.2497	0.8888	0.826	0.9008	0.89	0.2348	0.207994	0.165504	-0.168123	0.629302
3'-dephospho-acetyl-CoA	1.0697	0.9972	1.0028	0.7298	0.5619	0.8437	0.8329	1.1674	1.1926	0.7499	1.0671	1.2447	1.2	0.2541	0.194387	0.204532	0.263034	0.594995
3'-dephospho-CoA-glutathione*	1.0288	1.053	1.0213	1.1357	0.975	0.8873	0.9349	1.0677	1.0115	0.9856	0.9345	1.0137	0.97	0.5797	0.0826189	0.0513545	-0.0439433	0.236797
3'-dephosphocoenzyme A	1.3747	0.9873	1.0483	0.9066	1.1106	0.7975	1.105	1.0684	0.8827	1.3079	1.0127	0.8835	1.01	0.9331	0.198201	0.159195	0.0143553	0.0300718
3-hydroxy-3-methylglutarate	1.1694	0.981	1.0177	0.9913	1.0125	0.7809	0.9671	1.042	1.0318	1.0065	0.9935	0.9124	1	0.9225	0.124287	0.0474393	0	0.0350336
3-hydroxybutyrate (BHBA)	1.1897	1.1399	0.9666	0.6598	1.2224	0.8715	1.0244	1.3816	0.8263	1.2466	1.3218	0.8999	1.11	0.4728	0.21816	0.231933	0.15056	0.325323
3-hydroxybutyrylcarnitine (1)	1.3603	1.3223	1.1249	0.97	1.3469	0.7255	0.8211	1.222	1.0027	1.0336	0.9768	0.9143	0.87	0.3016	0.255145	0.134286	-0.200913	0.520569
3-hydroxybutyrylcarnitine (2)	1.1252	1.0158	1.0582	1.0099	1.1517	0.9271	0.885	0.8645	0.9901	1.0194	0.91	0.9657	0.9	0.0686	0.0823685	0.0617988	-0.152003	1.16368
3-hydroxyhexanoate	1.3134	1.1666	0.4834	1.0419	1.0176	0.4834	0.4834	0.8969	0.4834	0.5906	0.8662	0.4834	0.69	0.2957	0.352468	0.196447	-0.535332	0.529149
3-hydroxyisobutyrate	1.3747	0.7512	0.9702	0.9956	1.0044	1.0113	0.8598	1.0953	1.2504	0.8237	1.0353	0.886	0.97	0.8683	0.200715	0.165139	-0.0439433	0.0613302
3-hydroxylaurate	1.1476	1.6423	0.8332	1.1193	1.0201	0.8987	0.7432	1.0848	0.9799	1.1411	1.2733	0.8871	0.92	0.5107	0.287816	0.189153	-0.120294	0.291834
3-hydroxypalmitate	1.2192	1.2291	1.2173	1.0639	0.9559	0.9078	0.73	0.9947	1.0053	1.0261	0.9108	0.9293	0.85	0.4017	0.143969	0.109011	-0.234465	0.396098
3-hydroxystearate	1.1594	1.0727	1.284	1.0297	1.0567	1.037	0.8361	0.9436	0.8253	0.9659	0.7915	0.8615	0.79	0.0748	0.0986464	0.069272	-0.340075	1.1261
3-indoxyl sulfate	1.1026	1.2975	0.9816	0.4997	1.3513	0.5042	0.9266	1.0619	1.714	0.7456	1.0184	1.0526	1.14	0.5427	0.376129	0.32922	0.189034	0.26544
3-methylcytidine	1.3543	1.0709	0.7711	0.8875	1.097	0.848	0.9784	1.0799	0.8266	1.2008	1.1008	0.9579	1.02	0.757	0.213533	0.130917	0.0285692	0.120904
3-methylglutaconate	1.1784	1.7437	0.688	0.8288	1.2132	0.7195	0.6343	1.1522	0.883	1.1182	1.0298	0.8681	0.89	0.7034	0.40316	0.193066	-0.168123	0.152798
3-methylhistidine	0.8927	1.0132	1.0221	1.3015	1.2253	0.7768	0.9868	1.1305	1.1703	1.0297	0.6134	0.4838	0.87	0.3387	0.197341	0.284912	-0.200913	0.470185
3-phosphoglycerate	0.7039	0.8312	1.452	0.8636	1.0241	1.0084	1.2982	0.6546	0.8524	0.8431	2.2535	2.2918	1.39	0.2578	0.25979	0.733847	0.475085	0.588717
3-sulfo-nervonoyl-galactosylceramide (d18:1/24:1)	0.9695	1.3089	0.8279	0.9646	0.9127	1.1694	0.9478	1.0752	0.9883	0.9994	0.917	1.0006	0.96	0.7127	0.178683	0.0539438	-0.0588937	0.147093
3-ureidopropionate	1.0632	1.3622	0.8719	0.8733	1.2805	0.5886	0.5951	0.8434	1.8823	0.7656	0.6233	1.455	1.02	0.8705	0.288206	0.522737	0.0285692	0.0602312
4-acetamidobutanoate	1.8714	1.023	1.3847	1.0773	1.6372	0.8324	0.785	0.9013	1.0197	1.2013	0.8113	1.1087	0.74	0.0687	0.398055	0.166931	-0.434403	1.16304
4-cholesten-3-one	1.0561	0.932	1.1394	0.8576	0.9498	0.9348	1.0112	0.7824	1.1197	1.1036	1.1679	0.9825	1.05	0.5545	0.101413	0.138829	0.0703893	0.256098
4-guanidinobutanoate	1.1058	1.2341	0.9757	0.9999	1.0584	0.7217	0.8718	1.029	1	0.9595	0.8187	0.7226	0.89	0.1395	0.170836	0.117521	-0.168123	0.855426
4-hydroxy-nonenal-glutathione	1.3085	0.9153	1.2148	1.051	1.0044	0.877	0.8842	0.8781	1.2556	1.1102	0.9338	0.7547	0.91	0.3732	0.169289	0.18149	-0.136062	0.428058
5-(galactosylhydroxy)-L-lysine	1.0725	1.1076	1.2151	0.7185	1.2024	0.8141	0.9947	0.7174	1.1931	0.9976	0.9198	1.0024	0.95	0.7288	0.207385	0.15396	-0.0740006	0.137392
5,6-dihydrouridine	1.1664	0.9718	1.1499	0.9897	1.0103	0.8569	0.9557	0.7933	1.055	1.1124	1.1799	0.9269	0.98	0.7476	0.116739	0.139974	-0.0291463	0.126331
5-aminovalerate	1.1201	1.0099	0.9038	0.9196	1.0511	0.7953	1.1189	0.7976	1.1449	1.0115	0.789	0.8782	0.99	0.8463	0.116682	0.157689	-0.0144996	0.0724757
5-HETE	1.1415	0.7747	1.066	1.1005	1.2774	0.6757	0.3959	1.6552	0.6539	0.81	1.069	0.749	0.88	0.3196	0.231148	0.434447	-0.184425	0.495393
5-hydroxyindoleacetate	1.5463	1.2435	0.6716	1.0973	0.7987	0.9863	0.6444	1.0704	1.0666	0.763	0.6329	0.3899	0.72	0.0711	0.314983	0.267149	-0.473931	1.14813
5-methyltetrahydrofolate (5MeTHF)	1.2017	1.0111	0.5973	1.4934	0.9111	0.5973	1.0023	1.0645	0.9977	0.7646	0.8664	0.5973	0.91	0.7491	0.349454	0.176774	-0.136062	0.12546
5-methylthioadenosine (MTA)	1.1396	1.0907	0.9771	0.8606	1.035	0.6803	0.9884	1.0128	1.1096	1.0152	0.9457	0.6453	0.99	0.9037	0.16928	0.159971	-0.0144996	0.0439757
5-oxoproline	1.3733	1.2607	0.9717	0.9453	1.0799	0.8575	1.0072	1.1516	0.9302	1.171	1.0318	0.923	0.96	0.7098	0.19902	0.106205	-0.0588937	0.148864
6-oxopiperidine-2-carboxylate	1.1341	1.2072	1.0169	0.8305	0.825	1.1107	1.1806	0.9876	0.9665	0.3984	0.8517	0.8169	0.85	0.1673	0.161388	0.262724	-0.234465	0.776504
6-phosphogluconate	1.0114	1.2122	0.9954	1.2626	0.9218	0.9184	0.9877	0.8862	0.8889	0.8145	1.1079	1.202	0.93	0.3855	0.14809	0.148446	-0.104697	0.413976
7-hydroxycholesterol (alpha or beta)	1.0632	0.9936	1.0546	0.7996	1.059	0.9659	1.0388	0.8115	1.0265	1.1015	0.9352	0.8424	0.97	0.6682	0.101129	0.115886	-0.0439433	0.175094
7-methylguanine	1.3018	1.0735	0.9223	0.9487	1.3083	0.6052	0.9899	0.8467	1.2353	1.2367	1.2331	0.9659	1.06	0.6032	0.26526	0.171786	0.0840643	0.219539
acetyl CoA	0.684	0.928	1.2789	1.0557	0.8522	0.8228	1.1292	0.9547	1.1162	1.1773	0.781	0.734	1.05	0.764	0.207513	0.189984	0.0703893	0.116907
acetylcarnitine (C2)	0.8719	0.9488	1.141	1.0331	1.2266	1.0184	1.0001	0.719	1.0165	1.1024	1.0496	1.1356	0.97	0.6207	0.128148	0.148645	-0.0439433	0.207118
acetylphosphate	1.0433	1.0654	1.0569	1.0633	0.964	0.9117	0.8706	0.932	0.9646	0.8936	1.1085	0.9725	0.94	0.5348	0.0642898	0.0840949	-0.0892673	0.271809
aconitate [cis or trans]	1.5649	1.3863	0.9231	0.9768	1.093	0.9511	0.9197	1.1093	1.0142	0.9858	0.8409	0.8641	0.83	0.07	0.265431	0.100784	-0.268817	1.1549
adenine	1.0856	1.1521	1.0332	0.9575	1.102	0.8626	0.9459	0.8982	1.0378	1.0699	0.9383	0.8981	0.93	0.2334	0.10625	0.0725519	-0.104697	0.631899
adenosine	1.1961	1.1864	2.2392	0.8615	1.1356	0.7539	0.9938	0.9593	0.8209	1.1522	1.1519	1.455	0.89	0.8208	0.527807	0.218938	-0.168123	0.0857627
adenosine 2'-monophosphate (2'-AMP)	1.3517	1.0505	0.938	0.849	1.0021	1.111	0.8575	0.7797	1.1807	0.8636	0.6056	0.7245	0.8	0.1836	0.173195	0.194281	-0.321928	0.736127
adenosine 3'-monophosphate (3'-AMP)	1.8453	0.5321	0.5321	0.5321	0.8855	1.1275	0.5321	0.5321	0.7959	1.1184	0.5321	0.5321	0.74	0.315	0.519829	0.24203	-0.434403	0.501689
adenosine 5'-diphosphate (ADP)	0.6182	0.3826	0.3826	0.3826	1.1743	0.3826	0.9247	0.3826	0.3826	0.3826	0.3826	0.3826	0.85	0.7549	0.318247	0.221311	-0.234465	0.122111
adenosine 5'-monophosphate (AMP)	1.4981	1.3447	0.9411	1.235	0.9803	0.8288	0.9965	1.1133	1.0951	0.9835	0.8044	0.6967	0.83	0.1055	0.26117	0.165135	-0.268817	0.976748
adenylosuccinate	0.6717	1.3286	1.0895	1.3777	1.0375	0.4501	0.6197	0.3855	0.3855	0.7862	0.8036	0.7573	0.63	0.1064	0.366029	0.194993	-0.666576	0.973058
adrenate (22:4n6)	1.2959	1.2948	0.9906	0.9355	1.0094	0.8021	0.9805	1.0824	0.9501	1.2016	1.0147	0.924	0.97	0.9274	0.200001	0.10235	-0.0439433	0.0327329
adrenoylcarnitine (C22:4)*	1.0151	0.7555	1.1016	0.7824	1.4048	0.8765	1.1616	1.0583	0.9243	1.6143	1.5703	1.2343	1.27	0.0675	0.243356	0.277681	0.344828	1.1707
alanine	1.1049	1.0312	1.0007	0.9643	1.0153	0.8378	1.0175	1.0225	1.0377	0.9474	1.0727	0.903	1.01	0.8432	0.0888209	0.062761	0.0143553	0.0740694
allantoin	0.972	1.077	0.9842	0.8915	0.9538	0.624	1.1119	1.1105	1.0761	0.8348	0.8936	0.9936	1.09	0.4012	0.15556	0.117564	0.124328	0.396639
allo-threonine	1.0659	1.1878	0.8705	0.8698	1.3177	0.6852	1.2567	0.8246	0.558	1.1777	1.2852	1.2091	1.05	0.9054	0.233822	0.294113	0.0703893	0.0431595
alpha-hydroxycaproate	0.8922	1.0639	0.4332	0.4332	1.4742	0.4332	0.4332	0.4332	1.2579	1.7389	0.5238	0.4332	1.02	0.9103	0.43255	0.560545	0.0285692	0.0408155
alpha-hydroxyisocaproate	1.1958	2.0577	0.7277	0.7277	0.7277	0.7277	0.7277	0.927	0.7277	0.7277	0.7277	0.8734	0.76	0.2723	0.53836	0.0906769	-0.395929	0.564952
alpha-hydroxyisovalerate	1.1556	1.5109	1.0539	1.145	0.8832	0.6826	1.0908	1.7139	1.2032	0.8689	0.691	0.8321	1	0.8907	0.280199	0.366986	0	0.0502685
alpha-ketoglutaramate*	1.733	0.9629	0.8496	0.8659	1.0189	0.7503	0.9454	1.3963	1.0204	1.0813	1.0596	0.8633	1.03	0.6289	0.356802	0.182722	0.0426443	0.201418
alpha-ketoglutarate	1.1637	0.8785	0.9919	0.8637	0.8487	0.6724	1.0405	1.3979	1.1933	1.1482	0.906	0.7592	1.19	0.1176	0.163791	0.224986	0.250962	0.929593
alpha-tocopherol	0.9425	1.2626	0.8842	1.0022	0.8539	0.8928	0.9126	1.3906	0.8031	1.2738	0.9978	1.1798	1.12	0.3946	0.151098	0.225583	0.163499	0.403843
anserine	1.047	1.0356	1.1526	0.7865	1.0239	0.7756	0.9099	0.9925	0.8833	1.1651	1.2223	1.0075	1.06	0.5029	0.153586	0.136447	0.0840643	0.298518
arabitol/xylitol	1.0374	1.0081	1.0053	1.1112	0.8893	0.7869	1.0862	0.8942	1.101	0.9305	1.1231	1.1781	1.08	0.3085	0.115897	0.113305	0.111031	0.510745
arabonate/xylonate	1.225	1.3947	1.1738	0.7497	1.2348	0.9121	1.1045	0.9047	0.8641	1.2566	1.3606	1.0867	0.98	0.9391	0.237804	0.193048	-0.0291463	0.0272882
arachidate (20:0)	1.1178	1.4179	1.362	0.7678	1.0709	0.7935	0.9759	0.9098	0.9903	1.0678	0.906	1.0122	0.9	0.6024	0.273623	0.0619978	-0.152003	0.220115
arachidonate (20:4n6)	1.2056	1.2625	1.0102	0.8261	1.0485	0.7146	0.8391	0.9632	1.013	1.0439	0.9748	0.9898	0.96	0.885	0.211929	0.0705747	-0.0588937	0.0530567
arachidonoyl ethanolamide	1.1287	1.1864	0.9511	0.8959	1.0283	0.9943	0.835	1.2046	0.8783	1.0412	1.0057	0.9279	0.95	0.5286	0.109256	0.133347	-0.0740006	0.276873
arachidonoylcarnitine (C20:4)	0.8378	0.9464	1.0114	0.945	1.1005	0.898	0.9709	0.9695	0.8709	1.1142	1.0027	1.2213	1.07	0.4439	0.0911002	0.123888	0.0976108	0.352715
arachidoyl ethanolamide (20:0)*	1.0082	1.3266	0.5672	0.978	0.7983	1.0054	0.84	1.3058	1.0017	0.9983	0.7727	0.853	1.02	0.8122	0.252417	0.191672	0.0285692	0.090337
arachidoylcarnitine (C20)*	1.2941	1.0209	0.7528	0.7355	1.0839	0.848	0.8009	1.3362	0.9154	1.3283	0.9956	0.8003	1.08	0.5376	0.217466	0.245888	0.111031	0.269541
argininate*	1.2139	1.2074	0.9019	0.9144	1.0072	0.8174	0.835	0.9423	1.1131	1.05	0.9816	0.8658	0.95	0.7531	0.166414	0.106479	-0.0740006	0.123147
arginine	1.0163	1.0753	0.966	1.0249	0.9933	0.9322	1.0067	1.0577	1.0918	1.0283	0.9241	0.914	1	0.9701	0.0496847	0.0716575	0	0.0131835
argininosuccinate	1.3139	1.4271	0.8421	0.9903	1.0295	0.6861	0.8845	1.1209	1.2189	1.0097	0.8931	0.7197	0.93	0.6481	0.279806	0.180029	-0.104697	0.188358
ascorbate (Vitamin C)	0.6168	0.8801	0.5946	0.9902	0.5947	0.6589	0.6857	1.4677	0.7713	0.8326	1.0377	1.1795	1.38	0.1069	0.169947	0.29373	0.464668	0.971022
asparagine	1.1956	1.0108	0.9212	0.9683	1.0724	0.891	0.996	1.0528	0.9703	1.0099	1.0547	1.0345	1.01	0.7577	0.111469	0.033579	0.0143553	0.120503
aspartate	1.0539	1.2342	0.9442	0.9841	0.9923	0.9557	0.9605	1.1341	1.0368	1.0179	0.9566	0.8893	0.97	0.5862	0.108295	0.0840856	-0.0439433	0.231954
behenate (22:0)*	1.08	1.2701	1.0909	0.9912	0.8759	0.9783	0.9673	0.9231	1.1032	0.9196	0.9381	0.9023	0.92	0.5787	0.134086	0.0739667	-0.120294	0.237547
behenoyl dihydrosphingomyelin (d18:0/22:0)*	0.6363	1.0562	0.6363	0.6363	0.6363	0.6363	0.6363	2.0223	0.6363	0.6363	0.6363	0.6363	1.23	0.5701	0.171423	0.565832	0.298658	0.244049
behenoyl sphingomyelin (d18:1/22:0)*	1.1914	1.0007	0.8432	0.9701	0.9588	0.9172	1.055	1.3193	1.1226	0.9163	0.9279	0.9574	1.07	0.3584	0.116896	0.154387	0.0976108	0.445632
beta-alanine	1.1289	1.0569	0.9614	0.9716	1.0908	1	0.9716	1.1162	0.9468	1.0185	0.9684	1.0477	0.98	0.613	0.0679293	0.0631779	-0.0291463	0.21254
beta-citrylglutamate	1.2549	0.9893	0.9948	1.0498	1.0356	0.7893	0.859	1.0338	0.9954	1.0831	0.8036	0.7951	0.91	0.2681	0.149066	0.124652	-0.136062	0.571703
beta-hydroxyisovalerate	1.4049	1.341	1.0206	0.9987	1.0224	0.7619	1.1776	1.7708	0.5893	0.9327	1.0876	0.8087	0.97	0.6954	0.2398	0.405151	-0.0439433	0.157765
betaine	1.1249	1.2513	0.9676	1.0893	1.2688	0.8262	0.8656	1.0582	0.9529	1.1299	0.975	1.0993	0.93	0.4023	0.169561	0.0999377	-0.104697	0.39545
betaine aldehyde	1.1128	1.2969	1.0691	0.9559	1.2521	0.9117	0.4853	1.6208	0.9203	1.6034	1.2311	0.8308	1.01	0.7804	0.154431	0.452338	0.0143553	0.107683
butyrylcarnitine (C4)	1.0992	0.8362	0.9915	0.862	1.232	0.8932	0.763	0.9963	1.0066	1.022	1.0561	0.9594	0.98	0.8483	0.154782	0.104942	-0.0291463	0.0714505
caproate (6:0)	1.3526	1.0764	0.9705	0.7315	1.2666	0.788	1.0295	1.138	0.8023	1.0315	1.1346	1.0554	1	0.8875	0.250362	0.122539	0	0.0518316
carboxyethyl-GABA	1.5168	1.1874	1.0042	0.9734	1.1061	0.9748	0.9043	0.9307	1.0486	1.1884	0.8175	0.8714	0.85	0.0402	0.208742	0.135745	-0.234465	1.39577
carnitine	1.0934	1.0439	0.9374	1.0419	1.0831	0.8452	0.8763	0.9778	1.0327	1.0581	0.8106	0.8161	0.92	0.1365	0.0968068	0.108943	-0.120294	0.864867
carnosine	1.5664	1.1805	1.6528	0.8873	1.9563	0.8256	0.9126	0.9653	0.9077	1.3176	2.0639	1.642	0.97	0.8649	0.452498	0.472611	-0.0439433	0.0630341
ceramide (d16:1/24:1, d18:1/22:1)*	0.7943	0.9778	1.142	1.0296	1.0417	0.9451	0.9202	1.117	0.7507	1.2314	0.9636	1.1592	1.04	0.7518	0.116442	0.178358	0.0565835	0.123898
ceramide (d18:1/14:0, d16:1/16:0)*	0.8992	0.9361	1.2338	0.966	1.2827	0.9927	1.2631	1.0616	0.8075	1.3376	1.4234	1.2689	1.14	0.2165	0.163687	0.223849	0.189034	0.664542
ceramide (d18:1/17:0, d17:1/18:0)*	0.9714	0.8551	1.3303	0.9824	1.2979	0.763	1.0818	1.0883	0.9904	1.2115	1.1553	1.1625	1.08	0.4081	0.232147	0.0781446	0.111031	0.389233
ceramide (d18:1/20:0, d16:1/22:0, d20:1/18:0)*	1.194	0.9925	1.0665	0.9029	0.9613	0.7735	1.0768	1.1592	1.0195	0.953	1.0595	1.0228	1.07	0.3757	0.143075	0.06899	0.0976108	0.425159
ceramide (d18:2/24:1, d18:1/24:2)*	0.8379	0.823	1.0694	0.9457	1.216	0.9765	1.0136	0.9041	1.0073	1.1616	1.106	1.0228	1.06	0.3562	0.148119	0.0889636	0.0840643	0.448306
C-glycosyltryptophan	1.2176	1.0548	1.0713	1.0036	1.0685	0.8802	0.9948	0.9853	1.0665	0.981	1.1118	0.9061	0.96	0.4871	0.109445	0.072108	-0.0588937	0.312382
cholesterol	1.175	1.2172	0.8065	0.9012	0.7577	0.7178	0.9993	1.2693	0.9252	0.7812	0.8947	0.7874	1.01	0.8219	0.216011	0.180378	0.0143553	0.085181
choline	1.1151	1.1238	1.0194	0.9775	1.1026	0.9648	0.9864	1.127	0.9512	1.1435	1.0046	0.9519	0.98	0.5596	0.0719738	0.0861474	-0.0291463	0.252122
choline phosphate	1.1004	1.0547	1.1281	1.1715	1.1947	0.9272	0.9779	0.9729	0.982	1.2165	0.9959	0.995	0.93	0.2785	0.0966341	0.095063	-0.104697	0.555175
citrate	1.4188	1.4186	0.8774	1.11	0.9979	0.9477	0.8997	1.0062	0.9805	0.9413	0.833	0.8496	0.81	0.0345	0.237306	0.0699513	-0.304006	1.46218
citrulline	1.1247	1.0926	1.0627	0.9649	1.1896	0.917	1.0562	0.9224	0.9853	0.9858	1.0649	0.9852	0.94	0.3423	0.101522	0.0529698	-0.0892673	0.465593
CoA-glutathione*	1.0065	1.1447	0.9901	1.071	0.8796	0.8799	0.8078	1.1615	0.8885	1.0278	0.9698	0.9671	0.97	0.6934	0.104792	0.120807	-0.0439433	0.159016
coenzyme A	1.2901	1.2788	1.0453	1.0032	1.0063	0.9728	0.8669	1.1653	0.9282	1.1308	0.8096	0.932	0.88	0.2727	0.145208	0.143889	-0.184425	0.564315
creatine	1.0145	1.0156	0.9757	1.0012	0.9679	0.9401	0.995	1.0333	0.9958	0.9637	0.9522	0.9443	0.99	0.8261	0.0298657	0.0335424	-0.0144996	0.0829674
creatinine	0.9276	1.3381	1.1672	1.2292	1.034	0.9688	1.0404	0.9879	1.1263	0.8849	0.9921	0.8271	0.88	0.0921	0.160306	0.107338	-0.184425	1.03574
cystathionine	1.0061	1.2698	0.8988	1.0146	1.105	0.7171	0.9488	1.0371	0.97	1.1124	0.7448	0.8893	0.95	0.5822	0.186719	0.126611	-0.0740006	0.234928
cysteine	1.0441	1.1163	0.8923	1.01	1.0097	0.8002	0.9819	1.2585	0.8766	1.137	0.9903	0.8989	1.05	0.6902	0.113559	0.146999	0.0703893	0.161025
cysteine sulfinic acid	1.3061	1.109	1.1746	1.2095	0.8133	0.8115	1.9761	0.9126	0.9657	0.796	1	1.2391	1.07	0.8272	0.209943	0.43093	0.0976108	0.0823895
cysteine-glutathione disulfide	1.2944	1.2822	1.0008	1.1555	0.9671	0.9337	1.0177	1.0855	1.1117	1.0369	0.9027	0.9053	0.91	0.1496	0.160647	0.0886582	-0.136062	0.825068
cysteinylglycine	0.9811	1.5736	1.0775	0.9266	1.1043	0.623	0.8255	1.1473	0.6527	1.1859	0.6816	0.6713	0.82	0.3294	0.309882	0.245091	-0.286304	0.482276
cysteinylglycine disulfide*	1.6344	1.8998	1.0942	1.2192	1.013	1.3784	1.4667	0.7345	1.5234	0.987	0.6628	0.7484	0.74	0.1242	0.339665	0.383903	-0.434403	0.905878
cytidine	1.0148	1.0219	1.0942	1.0298	1.1167	0.9224	1.1185	0.703	0.9583	1.0538	1.1	0.9598	0.95	0.4467	0.0684801	0.152713	-0.0740006	0.349984
cytidine 5'-diphosphocholine	0.8848	1.1195	1.1627	1.0826	1.0449	0.9372	0.9532	0.8723	1.1418	0.9594	0.9793	0.9046	0.93	0.3019	0.107571	0.0935992	-0.104697	0.520137
cytidine 5'-monophosphate (5'-CMP)	1.1145	1.0022	0.8403	1.0133	1.0003	0.8153	1.0303	1.0809	0.9917	1.0175	0.962	0.9262	1.04	0.5168	0.114254	0.0542515	0.0565835	0.286677
cytidine 5'-monophospho-N-acetylneuraminic acid	1.5188	1.1196	1.3812	1	0.9571	0.4263	0.7555	1.3014	0.5882	0.4263	0.974	0.9888	0.79	0.3937	0.382799	0.314539	-0.340075	0.404835
cytidine-5'-diphosphoethanolamine	1.028	0.9809	1.0344	1.0148	0.9572	0.8058	1.0315	0.9244	0.953	1.0934	1.0573	0.9761	1.04	0.5564	0.0857467	0.0652415	0.0565835	0.254613
dehydroascorbate	0.9957	1.0612	1.0043	1.0372	0.8739	0.8166	0.9185	1.0686	1.009	0.9879	1.0563	0.9323	1.03	0.6157	0.0972377	0.0619733	0.0426443	0.210631
deoxycarnitine	0.9923	1.0077	0.9883	0.9912	1.1634	0.8066	1.0835	0.9166	0.8806	1.0491	1.0665	1.0579	1.02	0.8123	0.113147	0.0870403	0.0285692	0.0902835
desmosterol	1.1886	1.1383	0.9842	1.0705	0.7531	0.9084	0.6343	1.3716	1.0487	0.9177	1.0477	0.9248	0.98	0.7974	0.160597	0.240163	-0.0291463	0.0983238
diacylglycerol (14:0/18:1, 16:0/16:1) [1]*	1.0084	1.6246	0.9652	0.981	0.9863	0.8353	0.9684	1.2527	0.9929	1.0916	0.9634	1.0427	0.99	0.9651	0.28011	0.109788	-0.0144996	0.0154277
diacylglycerol (14:0/18:1, 16:0/16:1) [2]*	1.0183	1.4508	0.9102	0.9989	1.0243	0.9957	0.9791	1.2118	0.9514	1.0582	0.94	0.9207	0.95	0.6309	0.192771	0.109827	-0.0740006	0.200039
diacylglycerol (16:1/18:2 [2], 16:0/18:3 [1])*	0.399	10.0832	0.5554	1.0036	0.1942	0.3361	1.1333	0.9202	0.548	0.9964	0.5491	2.1354	0.5	0.6806	3.92316	0.584398	-1	0.167108
dihomo-linoleate (20:2n6)	1.208	1.5385	1.0578	0.9453	1.0019	0.8394	0.9821	0.8997	1.1191	1.1446	0.9484	0.9695	0.92	0.723	0.247863	0.0983843	-0.120294	0.140862
dihomo-linolenate (20:3n3 or n6)	1.2151	1.4468	1.0468	0.9824	0.9603	0.8008	0.9622	0.9347	1.1454	1.0229	0.9283	0.9405	0.92	0.6833	0.226086	0.08404	-0.120294	0.165389
dihomo-linolenoylcarnitine (C20:3n3 or 6)*	0.8548	1.0187	1.1128	0.5574	1.3129	0.8088	1.1672	0.8106	0.7662	1.1606	1.3528	1.3447	1.17	0.2713	0.263004	0.255792	0.226509	0.56655
dihomo-linoleoylcarnitine (C20:2)*	0.5678	0.9253	1.0659	1.0601	1.0136	0.9595	1.0853	0.6755	0.9128	0.9026	0.7658	1.1857	0.99	0.9458	0.186783	0.190695	-0.0144996	0.0242007
dihydroxyacetone phosphate (DHAP)	1.2436	0.5271	0.4561	0.5943	0.9008	1.2499	1.0347	1.0159	1.0405	0.9649	0.7847	1.0904	1.19	0.1556	0.357627	0.107763	0.250962	0.80799
dimethylarginine (SDMA + ADMA)	1.2071	1.1118	0.9536	1.0003	1.0843	0.9677	0.9898	1.0321	0.9982	1.0176	0.9997	0.9134	0.94	0.3052	0.0980918	0.0413368	-0.0892673	0.515415
docosadienoate (22:2n6)	1.4903	1.1475	0.8065	0.762	1.2734	1.0269	0.9788	0.6959	0.9754	0.7547	1.0858	1.2396	0.88	0.6287	0.278903	0.203146	-0.184425	0.201557
docosahexaenoate (DHA; 22:6n3)	1.308	1.3466	0.9873	0.7783	1.0093	0.6803	0.8294	0.9956	1.0236	1.045	1.0044	0.9878	0.96	0.9596	0.270034	0.0770718	-0.0588937	0.0179098
docosahexaenoyl ethanolamide	1.2408	1.3831	0.8282	0.872	0.9102	0.7837	0.9238	1.2323	1.0368	0.9863	1.1021	1.0582	1.05	0.5065	0.247162	0.105748	0.0703893	0.295421
docosahexaenoylcarnitine (C22:6)*	1.027	1.3605	0.8538	1.1318	1	0.9404	0.9218	1.1535	0.7015	1.0809	0.5824	0.5824	0.8	0.0726	0.176978	0.250939	-0.321928	1.13906
docosapentaenoate (n3 DPA; 22:5n3)	1.3381	1.488	1.0337	0.8683	0.9315	0.7222	0.9012	1.0271	1.0767	1.1041	0.9623	0.961	0.95	0.9021	0.292748	0.0774376	-0.0740006	0.0447453
docosapentaenoate (n6 DPA; 22:5n6)	1.0706	1.0402	1.0618	0.918	0.9368	0.726	0.8667	0.8017	0.8982	1.0666	0.9623	1.0958	0.99	0.9634	0.131209	0.115418	-0.0144996	0.0161934
docosatrienoate (22:3n3)	1.0856	1.5746	0.2889	0.8743	0.8414	0.4033	0.2889	1.0748	0.9711	1.4065	0.8718	0.3092	0.97	0.9081	0.468064	0.442132	-0.0439433	0.0418663
docosatrienoate (22:3n6)*	1.3459	1.5797	0.9772	0.8938	1.0242	0.7611	0.7474	1	0.9752	1.3349	1.0884	1.0672	0.94	0.8392	0.306177	0.190442	-0.0892673	0.0761345
docosatrienoylcarnitine (C22:3)*	1.1159	1.1809	1.2016	0.5637	1.6008	1.0343	0.9595	1.1545	1.0111	1.4609	1.7122	0.7833	1.06	0.6922	0.33415	0.345633	0.0840643	0.159768
eicosanoylsphingosine (d20:1)*	1.1414	1.3799	0.8102	1.0012	0.6937	0.7795	1.0389	1.3294	1.0805	0.662	0.8	0.7229	0.97	0.8083	0.259424	0.255015	-0.0439433	0.0924274
eicosapentaenoate (EPA; 20:5n3)	1.351	1.3963	0.8206	0.8365	0.977	0.6	0.8262	1.1456	1.023	1.0833	0.9652	0.973	1.01	0.8481	0.316115	0.110245	0.0143553	0.0715529
eicosenoate (20:1)	1.6269	1.4966	0.978	0.9366	1.0729	1.0167	0.8291	0.9833	1.0262	1.0347	0.9819	0.9717	0.82	0.4143	0.295892	0.0741765	-0.286304	0.382685
eicosenoylcarnitine (C20:1)*	0.9894	1.0785	0.8872	0.9147	1.0788	0.9818	0.971	1.1556	0.8618	1.2584	1.0253	1.0436	1.06	0.4319	0.0800098	0.139178	0.0840643	0.364617
erucate (22:1n9)	0.7216	1.5862	1.0596	0.7113	0.7661	0.6683	1.1003	1.0106	1.1283	0.9816	0.7701	0.6959	1.03	0.733	0.355882	0.176609	0.0426443	0.134896
erucoylcarnitine (C22:1)*	1.393	1.2203	0.9667	0.5206	1.2422	0.9376	0.7838	1.7289	0.9377	1.4756	1.285	0.8396	1.12	0.5617	0.310923	0.382389	0.163499	0.250496
erythronate*	1.1057	1.1763	0.9885	0.8937	1.0063	0.7433	0.9971	0.9864	0.8823	1.0029	1.0096	1.0458	1	0.8725	0.153872	0.0552897	0	0.0592346
ethylmalonate	1.2679	0.9917	1.0343	0.8819	1.0613	0.721	0.8523	1.1944	1.1111	1.0301	1.0537	0.8932	1.03	0.6737	0.18345	0.129705	0.0426443	0.171533
flavin adenine dinucleotide (FAD)	1.2013	1.0198	1.0016	0.9159	0.9888	0.9256	0.9719	1.07	0.9984	1.0272	1.0241	0.9613	1	0.9492	0.103133	0.0401101	0	0.0226423
flavin mononucleotide (FMN)	1.3889	0.8125	0.9161	0.6824	0.9715	0.8228	1.0253	1.2293	1.0189	1.0506	1.1583	1.0651	1.17	0.085	0.244571	0.0842302	0.226509	1.07058
fructose	1.1308	1.1572	0.9911	0.9733	1.0683	0.7967	1.3666	2.4243	1.0843	0.9068	1.096	0.8981	1.27	0.1673	0.131386	0.578388	0.344828	0.776504
fructose 1,6-diphosphate/glucose 1,6-diphosphate/myo-inositol diphosphates	0.2375	1.9218	2.155	2.2504	0.8164	0.5516	0.8103	0.3201	0.8002	1.303	1.4855	1.0177	0.72	0.7133	0.887791	0.41339	-0.473931	0.146728
fumarate	1.0411	1.2883	0.8023	0.8502	1.1025	0.9923	1.1178	1.0286	1.0624	1.0077	0.7953	0.802	0.96	0.7033	0.176588	0.137095	-0.0588937	0.152859
galactitol (dulcitol)	1.2538	0.7381	0.789	0.8959	0.9444	0.5654	0.7533	1.0556	1.398	0.8228	1.3117	0.7178	1.17	0.3408	0.232406	0.293246	0.226509	0.4675
galactonate	0.9606	1.2963	0.6372	0.6862	0.8876	1.4918	0.9757	0.9399	0.8416	1.8045	0.6372	0.8262	1.01	0.9886	0.338724	0.409448	0.0143553	0.00497939
galactose 1-phosphate	1.2683	1.4398	0.7392	1.0871	0.7867	0.9269	0.8154	1.196	0.9794	1.0547	0.6003	0.8251	0.88	0.3278	0.276261	0.209572	-0.184425	0.484391
gamma-aminobutyrate (GABA)	1.1042	1.0177	1.0015	0.9985	1.0648	0.8627	0.9203	1.1315	0.9736	1.0405	0.9969	0.9352	0.99	0.8575	0.0822424	0.077704	-0.0144996	0.0667659
gamma-glutamylglutamate	1.0602	1.0686	1.0949	0.9997	1.1475	0.8766	1.0364	0.8987	0.9939	1.0143	0.9321	0.8242	0.91	0.1227	0.0939261	0.0803796	-0.136062	0.911155
gamma-glutamylglutamine	1.0105	1.0756	1.0035	0.9345	0.9965	0.8413	0.9271	1.0359	0.8205	1.0206	1.1088	1.0817	1.02	0.7191	0.0801841	0.107476	0.0285692	0.143211
gamma-glutamylglycine	1.4053	1.5604	0.6978	1.0285	0.9841	0.9793	1.1074	1.3727	0.9786	1.0402	0.7252	0.7581	0.9	0.4954	0.316083	0.239371	-0.152003	0.305044
gamma-glutamylhistidine	1.3176	1.4306	1.1681	0.9192	0.7059	0.7059	1.16	0.7059	0.7059	1.2864	0.9877	0.7059	0.89	0.4863	0.311085	0.258372	-0.168123	0.313096
gamma-glutamylleucine	1.4791	1.3351	1.0154	0.9287	1.0906	0.9232	1.0741	1.2092	0.9846	1.3085	1.1347	0.8581	0.97	0.812	0.228867	0.16059	-0.0439433	0.090444
gamma-glutamylphenylalanine	1.5703	1.3538	0.9238	0.9763	0.9289	0.8359	1.0237	1.1421	1.1353	1.1432	1.1044	0.8462	0.97	0.943	0.293581	0.11673	-0.0439433	0.0254883
gamma-glutamylthreonine	1.2392	1.1126	1.1475	0.9945	1.1774	0.736	0.8543	1.1296	0.9441	0.9998	1.0549	0.845	0.91	0.4006	0.181776	0.112464	-0.136062	0.397289
gamma-glutamyltyrosine	0.9458	1.267	0.5584	1	1.0862	0.6427	0.5584	1.0688	1.386	0.5584	0.7054	0.8431	0.93	0.6677	0.269325	0.324382	-0.104697	0.175419
gamma-glutamylvaline	1.2973	1	0.8597	1.0864	0.9587	0.9012	0.9891	0.8194	1.3792	0.8511	0.8206	1.218	1	0.8981	0.158256	0.235546	0	0.0466753
glucose	1.7643	0.9597	0.9266	1.0384	1.2067	0.8403	2.2968	7.7543	1.0975	0.8912	0.8752	0.9526	2.06	0.2097	0.337813	2.72121	1.04264	0.678402
glucose 6-phosphate	1.1878	1.2219	0.8866	0.8652	1.0049	0.8241	1.0479	1.0924	0.9426	1.1014	1.0052	0.8767	1.01	0.7871	0.171166	0.0882138	0.0143553	0.10397
glucuronate	1.9481	0.2685	1.0767	0.5198	0.7123	0.2685	0.2685	0.2685	1.6746	0.6924	1.204	1.1595	1.1	0.7616	0.639668	0.565246	0.137504	0.118273
glutamate	1.0214	1.01	0.9812	0.9553	0.9461	0.93	1.0464	0.9872	0.9965	1.0407	0.9848	0.9745	1.03	0.2819	0.036493	0.030711	0.0426443	0.549905
glutamate, gamma-methyl ester	1.6183	1.2232	0.8323	0.8658	1.1994	0.8371	0.8625	1.0139	1.3073	1.0453	0.9948	0.7438	0.91	0.488	0.312803	0.190303	-0.136062	0.31158
glutamine	1.0954	1.03	1.0244	0.9808	0.993	0.9145	0.9387	1.1859	0.9197	1.1478	1.0196	0.9495	1.02	0.7321	0.0601373	0.114204	0.0285692	0.13543
glutarate (C5-DC)	1.1588	1.2501	1.0956	0.8856	1.0768	0.8658	0.9496	0.9465	1.2955	1.0415	0.8584	0.6717	0.91	0.361	0.151956	0.206364	-0.136062	0.442493
glutarylcarnitine (C5-DC)	0.6402	1.5533	0.8923	0.709	1.3256	1.0151	1.5777	0.6649	0.9416	0.7818	0.7556	0.7196	0.89	0.4927	0.356388	0.341574	-0.168123	0.307417
glutathione, oxidized (GSSG)	0.961	0.8597	1.1662	0.9984	1.0032	0.7686	0.7846	1.0932	0.9926	1.0305	0.9779	0.9016	1	0.934	0.136054	0.107891	0	0.0296531
glutathione, reduced (GSH)	1.0245	0.7375	1.144	0.9019	1.2279	0.7667	0.8036	1.0099	0.8543	1.0687	1.2187	0.9901	1.02	0.7883	0.199866	0.149698	0.0285692	0.103308
glycerate	1.4693	0.743	0.9991	0.6783	1.3403	0.9553	1.3676	1.1518	0.9512	1.0136	1.4963	1.0409	1.14	0.2205	0.316816	0.216725	0.189034	0.656591
glycerol	1.1851	1.2091	1.0405	0.9957	0.8594	0.9405	0.7205	1.0779	0.9759	1.12	0.9859	0.9494	0.94	0.3227	0.137195	0.139348	-0.0892673	0.491201
glycerol 3-phosphate	1.6794	0.9881	1.1857	0.6441	1.1579	0.8822	0.8562	1.0582	0.8676	1.5621	1.3857	1.1319	1.05	0.6507	0.3503	0.282828	0.0703893	0.186619
glycerophosphoethanolamine	1.1493	1.1436	0.9513	1.0127	0.991	0.8557	0.9102	1.0183	1.01	0.9986	1.0014	0.9474	0.96	0.5384	0.11363	0.042661	-0.0588937	0.268895
glycerophosphoglycerol	1.3971	1.5036	0.956	0.9567	1.0777	0.8393	0.9895	1.171	0.9957	1.1177	1.0771	0.9533	0.94	0.5863	0.267604	0.0847529	-0.0892673	0.23188
glycerophosphoinositol*	1.3077	1.5059	1.108	0.9151	1.0595	0.8164	0.9667	1.029	0.9979	1.2254	1.3412	0.9759	0.97	0.8883	0.253812	0.156114	-0.0439433	0.0514403
glycerophosphorylcholine (GPC)	1.0188	0.9681	1.0144	1.186	1.1269	0.9192	0.7889	1.0265	1.0333	0.9856	0.8945	0.9625	0.91	0.2304	0.099727	0.0929899	-0.136062	0.637518
glycerophosphoserine*	1.1712	1.318	0.9657	1.1086	0.9345	0.8935	0.9922	0.9828	1.1664	0.9806	0.9867	0.9081	0.94	0.436	0.163396	0.0860203	-0.0892673	0.360514
glycine	1.1513	1.2442	0.885	1.015	0.9421	0.9449	1.0242	1.204	0.9874	0.9808	0.855	0.8017	0.95	0.444	0.139149	0.141053	-0.0740006	0.352617
glycosyl ceramide (d18:2/25:1, d18:1/25:2)	0.9768	1.1157	0.7928	0.9752	1.0799	1.0315	0.9369	1.048	0.8925	0.9906	1.1327	1.0094	1.01	0.904	0.113768	0.084393	0.0143553	0.0438316
glycosyl-N-(2-hydroxynervonoyl)-sphingosine (d18:1/24:1(2OH))*	1.0353	1.2013	0.8729	0.9592	0.8911	0.9743	1.0172	1.1868	1.0051	0.9492	0.9386	0.8896	1.01	0.8577	0.119484	0.103658	0.0143553	0.0666646
glycosyl-N-arachidoyl-sphingosine (d18:1/20:0)*	1.2065	1.297	0.8667	0.9926	0.9278	0.9518	1.115	1.3266	1.0638	1.1365	0.9764	1.0074	1.06	0.346	0.171125	0.124865	0.0840643	0.460924
glycosyl-N-erucoyl-sphingosine (d18:1/22:1)*	0.9431	1.197	0.9216	1.0161	1.0071	0.9129	1.0493	1.1037	0.9929	1.191	0.9783	0.9899	1.05	0.296	0.105914	0.0833956	0.0703893	0.528708
glycosyl-N-nervonoyl-sphingadienine (d18:2/24:1)*	0.9288	1.232	0.9501	0.9949	1.0229	0.964	1.0051	1.0319	1.0137	1.0754	1.0709	0.9535	1.01	0.8008	0.111173	0.0454543	0.0143553	0.0964759
glycosyl-N-nervonoyl-sphingosine (d18:1/24:1)*	0.9235	0.5795	1	0.6736	1.6844	1.422	1.305	0.7778	0.8733	0.7076	1.371	1.0893	0.97	0.9709	0.429499	0.278209	-0.0439433	0.0128255
glycosyl-N-palmitoyl-sphingosine (d18:1/16:0)	0.904	1.0546	0.9965	1.026	1.0404	0.8995	1.0729	0.9814	0.9239	1.128	0.9359	1.0344	1.03	0.6907	0.0686697	0.0801902	0.0426443	0.160711
glycosyl-N-stearoyl-sphinganine (d18:0/18:0)*	1.2206	1.4434	0.8175	1.0242	0.5267	0.7097	0.7169	1.5045	1.1605	0.7008	0.4665	0.4763	0.88	0.4182	0.339518	0.412445	-0.184425	0.378616
glycosyl-N-stearoyl-sphingosine (d18:1/18:0)	1.0685	1.126	1.0654	1.0018	0.9073	0.9031	0.9415	1.0852	1.1026	1.0507	0.9566	0.94	1	0.9671	0.0916135	0.0752119	0	0.0145286
glycosyl-N-tricosanoyl-sphingadienine (d18:2/23:0)*	0.8834	1.1582	1.0192	1.0571	1.0348	0.8829	0.9006	0.8438	1.0236	0.9927	1.2478	0.8511	0.97	0.6773	0.106737	0.151776	-0.0439433	0.169219
glycosyl-N-tricosenoyl-sphingosine (d18:1/23:1)*	0.9674	1.1373	0.7219	0.9654	0.9853	0.9561	1.1258	1.1968	0.9288	1.164	0.98	1.0722	1.13	0.1151	0.133228	0.105539	0.176323	0.938925
guanidinoacetate	1.2287	1.3323	0.8705	1.1198	0.952	0.9188	0.891	0.9187	1.0462	0.9705	0.7963	0.8294	0.85	0.035	0.186039	0.0917181	-0.234465	1.45593
guanine	1.486	1.2665	1.0811	0.9586	1.5208	0.9248	1.0885	0.6639	0.9558	1.1839	1	0.6639	0.77	0.0803	0.25963	0.217566	-0.37707	1.09528
guanosine	1.1085	0.9688	1.0583	0.9953	0.897	0.9601	0.9818	1.0082	1.003	1.14	1.0561	0.9885	1.03	0.5913	0.075291	0.0600499	0.0426443	0.228192
guanosine 5'- diphosphate (GDP)	1.3352	0.3799	0.68	0.591	0.9162	0.6875	1.0019	0.9126	1	1.1521	1.0797	1.2514	1.39	0.0462	0.328572	0.121631	0.475085	1.33536
guanosine 5'- monophosphate (5'-GMP)	0.9317	1.2371	1.4767	1.2381	0.8245	0.9288	1.3841	0.7433	0.8451	1.3336	1.118	1.2286	1	0.9866	0.250231	0.262256	0	0.00585889
gulonate*	1.3205	1.1282	1.0064	0.8741	1.0052	0.8417	0.9392	1.1699	0.9722	1.011	1.0696	0.9182	0.98	0.9318	0.176048	0.0937257	-0.0291463	0.0306773
heme	1.3753	1.0813	0.6418	0.9432	2.0153	1.0275	3.6811	3.5048	0.6123	0.7686	1.3488	0.9725	1.54	0.5291	0.472143	1.40045	0.62293	0.276462
heptanoate (7:0)	1.1814	1.1205	0.5084	0.8557	7.3741	0.7456	0.9784	0.7345	1.3277	1.3987	1.0216	0.654	0.52	0.5314	2.66176	0.301758	-0.943416	0.274578
hexadecadienoate (16:2n6)	0.9392	3.0208	0.9568	0.8546	1.0553	0.7147	0.9396	1	0.7147	1.0414	0.9244	1.2663	0.78	0.6796	0.871643	0.179576	-0.358454	0.167747
hexanoylcarnitine (C6)	0.7662	1.9061	2.3723	0.5861	2.4334	0.5971	0.952	0.4685	2.0781	0.7838	0.7005	1.4186	0.74	0.4392	0.890711	0.58854	-0.434403	0.357338
histidine	1.1566	1	1	1.0238	0.9788	0.9083	0.9706	1.0271	0.9751	1.0252	1.0398	0.8806	0.98	0.5014	0.0814726	0.0593034	-0.0291463	0.299816
homocarnosine	1.0975	1.2471	0.836	0.9785	0.9289	0.8977	0.9998	1.2717	1.0002	0.9435	1.0002	0.7638	1	0.9728	0.150605	0.16293	0	0.0119764
homocitrulline	1.3578	1.1633	1.0244	0.8608	1.2012	0.5722	0.905	1.0709	0.7889	1.0001	0.642	0.6347	0.82	0.2334	0.280276	0.18283	-0.286304	0.631899
homoserine	1.5104	0.8844	1.1743	0.6553	1.491	1.1042	0.918	0.8024	0.7877	1.0335	1.2655	0.7826	0.82	0.2172	0.335575	0.190609	-0.286304	0.66314
homovanillate (HVA)	0.5563	0.939	1.5844	0.6472	1.7261	1.0766	0.523	0.9105	0.523	1.4349	1.5634	1.7495	1.03	0.9912	0.480193	0.538276	0.0426443	0.00383871
hypotaurine	0.7165	1.2092	0.7763	0.8799	0.982	0.7451	1.2692	1.4422	1.018	0.7793	0.8958	0.7439	1.16	0.2894	0.186719	0.279219	0.214125	0.538501
hypoxanthine	1.1625	1.147	0.9626	0.9895	1.0286	0.8855	0.9572	1.062	1.0105	1.0461	1.0183	0.9342	0.98	0.6685	0.107988	0.0498846	-0.0291463	0.174899
imidazole lactate	0.9943	1.0112	1.0313	0.9873	1.0059	0.7233	1.1714	0.8273	1.2632	1.0379	0.8628	1.0057	1.07	0.4129	0.116407	0.169735	0.0976108	0.384155
inosine	1.0704	1.0096	1.0772	0.9763	1.0272	0.8929	0.9384	0.9342	0.9301	1.1108	1.0607	0.9814	0.98	0.7371	0.0682661	0.0761429	-0.0291463	0.132474
isobutyrylcarnitine (C4)	1.4081	0.9334	1.078	1.0931	1.1825	0.8084	0.8377	1.2223	1.2272	1.2353	1.1057	0.8009	0.99	0.9029	0.206639	0.20143	-0.0144996	0.0443603
isoleucine	1.2016	1.0521	1.0082	0.9973	1.0706	0.8878	0.9932	1.0561	1.0551	1.1138	1.0003	0.9563	0.99	0.9373	0.103066	0.0565635	-0.0144996	0.0281214
isoleucylglycine	1.513	1.2014	0.8835	1.1896	0.7677	1.1868	1.0729	0.9496	0.6737	0.8998	0.634	0.634	0.72	0.0097	0.264707	0.188253	-0.473931	2.01323
isovalerylcarnitine (C5)	1.1653	0.9547	1.3254	1.1018	1.1602	1.1494	1.1637	0.931	1.1302	1.421	0.7813	0.8411	0.91	0.2589	0.11938	0.239513	-0.136062	0.586868
lactate	1.1686	1.1546	0.9752	1.034	0.986	0.8717	0.9878	1.0654	1.0427	0.9793	0.9984	0.9212	0.97	0.6506	0.113782	0.0507647	-0.0439433	0.186686
laurylcarnitine (C12)	1.6773	1.4219	0.7945	0.9534	0.9154	0.6989	0.9701	1.0299	0.6851	1.1522	1.043	0.9587	0.9	0.628	0.385609	0.157066	-0.152003	0.20204
leucine	1.1011	1.0963	0.9943	0.9502	1.0923	0.8655	0.9508	1.1517	0.9873	1.0057	1.023	0.8516	0.98	0.7114	0.0969126	0.0980101	-0.0291463	0.147886
leucylglycine	0.778	0.778	0.778	0.778	1.0277	0.9723	0.778	0.778	0.778	1.2703	0.778	0.778	1.01	0.9915	0.115971	0.200981	0.0143553	0.00370728
lignoceroyl ethanolamide (24:0)*	1.2584	1.3417	0.427	0.9517	0.427	1.7143	0.427	0.9125	0.9006	0.427	0.427	0.5793	0.6	0.1744	0.519681	0.235514	-0.736966	0.758454
lignoceroyl sphingomyelin (d18:1/24:0)	1.2587	1.2487	0.8739	0.9037	0.8019	0.9494	1.0075	1.4584	1.113	0.8246	0.7672	0.7325	0.98	0.7671	0.197756	0.274922	-0.0291463	0.115148
linoleate (18:2n6)	0.9842	5.0346	1.001	0.9913	0.8587	0.6441	1.0792	0.8758	0.9674	1.023	0.8943	1.3687	0.65	0.7182	1.69511	0.180645	-0.621488	0.143755
linolenate [alpha or gamma; (18:3n3 or 6)]	0.8772	5.7953	0.9123	0.9634	0.7542	0.5657	1.0471	0.9649	0.8988	0.9963	0.9625	1.6895	0.66	0.9288	2.03835	0.296116	-0.599462	0.0320778
linoleoyl ethanolamide	1.0032	1.0317	1.3355	0.7908	1.3598	0.8412	1.209	0.5645	1.1037	1.1635	0.9745	1.3187	1	0.9331	0.240894	0.266258	0	0.0300718
linoleoyl-arachidonoyl-glycerol (18:2/20:4) [2]*	1.2693	1.4589	0.5319	1.0337	0.8222	0.9812	1.2778	0.9736	1.0188	0.627	0.5654	1.0724	0.91	0.6867	0.326728	0.27402	-0.136062	0.163233
linoleoylcarnitine (C18:2)*	0.665	1.0987	0.9235	1.2681	0.8455	0.9631	1.1529	0.7081	0.928	0.9243	0.6752	1.2681	0.98	0.8699	0.207672	0.235464	-0.0291463	0.0605307
linoleoyl-linolenoyl-glycerol (18:2/18:3) [2]*	0.3253	7.3733	0.3253	0.3253	0.3253	0.3253	0.8206	0.3253	0.3253	0.3253	0.3253	0.9512	0.34	0.7737	2.87733	0.292424	-1.55639	0.111427
lysine	1.0768	0.9867	1.0436	0.99	1.0569	0.8122	1.001	1.0869	1.0353	1.0572	0.8923	0.8916	1	0.9859	0.0963246	0.0839142	0	0.00616713
malate	1.1036	1.111	1.0136	1.0142	1.057	0.853	0.9897	0.942	0.9969	0.9708	0.9782	0.9452	0.95	0.2609	0.094263	0.0227038	-0.0740006	0.583526
malonate	1.2134	1.0408	0.9808	0.9038	1.224	0.9482	1.0044	1.0236	0.9082	0.909	1.0561	0.9361	0.92	0.1741	0.136796	0.0634169	-0.120294	0.759201
malonylcarnitine	1.2874	1.1872	0.9685	0.9807	1.1048	0.9883	0.8909	1.0861	0.9312	1.0919	1.0138	0.9625	0.92	0.1933	0.130841	0.0824608	-0.120294	0.713768
mannitol/sorbitol	1.1364	1.176	0.8941	0.8368	0.9087	1.0221	0.8692	1.2308	1.1389	0.8909	1.0407	0.9313	1.02	0.8311	0.138667	0.145755	0.0285692	0.0803467
mannose	1.3763	1.1269	0.8917	0.9087	0.974	0.9137	1.3366	1.9784	1.1681	1.0012	1.097	0.8036	1.19	0.2442	0.189628	0.406731	0.250962	0.612254
mannose-6-phosphate	1.217	1.2488	0.8604	0.9058	0.9972	0.8707	1.1126	1.0482	0.964	1.0497	1.0028	0.8817	0.99	0.9754	0.174594	0.080238	-0.0144996	0.0108172
margarate (17:0)	1.1918	1.1924	1.3515	1.005	0.9934	0.8035	0.8557	0.7718	1.0056	1.0938	1.0277	0.9373	0.87	0.3935	0.19384	0.118832	-0.200913	0.405055
margaroylcarnitine (C17)*	1.0099	0.9168	0.7767	1.2514	1.0012	0.7708	1.0434	0.7792	0.9587	1.2051	0.8436	0.9422	1.01	0.9426	0.178986	0.150706	0.0143553	0.0256726
mead acid (20:3n9)	1.3732	1.3229	1	0.8763	1.0934	0.8265	0.8393	1.2031	1.0573	1.1899	0.9273	0.9397	0.95	0.8278	0.226838	0.149167	-0.0740006	0.0820746
methionine	1.0659	0.9754	0.9503	0.9321	1.2131	0.9011	1.0387	1.1148	0.957	0.9998	1.0144	0.9476	1.01	0.8524	0.115743	0.0610044	0.0143553	0.0693566
methionine sulfoxide	1.154	0.9748	1.2109	1.015	1.2315	1.0045	1.0307	1.0421	1.2352	0.9204	0.9385	0.8827	0.92	0.188	0.11359	0.127673	-0.120294	0.725842
methylmalonate (MMA)	1.2857	1.1173	0.9551	1.0063	1.0694	0.6961	0.8963	0.976	1.0142	0.9861	1.2552	1.0012	1	0.895	0.195856	0.121721	0	0.048177
methylphosphate	1.3348	1.1655	0.7995	0.9722	0.9718	0.8312	0.7683	1.1594	0.9938	1.0062	0.946	0.7469	0.93	0.4445	0.204355	0.156304	-0.104697	0.352128
methylsuccinate	1.5381	0.986	1.0681	0.8039	1.0761	0.6698	0.8344	0.9642	0.9786	0.9826	1.1448	1.0305	0.97	0.9675	0.298095	0.100659	-0.0439433	0.014349
myo-inositol	1.2115	1.1191	0.8919	0.9964	1.0445	0.9397	0.9976	1.1034	0.9933	1.0341	0.8641	0.8321	0.94	0.3379	0.117777	0.10338	-0.0892673	0.471212
myristoleate (14:1n5)	0.921	2.7032	0.9144	0.7697	0.9906	0.8102	0.8443	0.7555	1.7187	1.0456	1.0094	1.0655	0.91	0.9214	0.748143	0.339084	-0.136062	0.0355518
myristoleoylcarnitine (C14:1)*	1.4628	1.4859	0.9407	1.1034	1.5445	0.9414	0.8581	1.0914	0.785	0.9483	1	0.9067	0.75	0.0146	0.282835	0.10771	-0.415037	1.83565
myristoylcarnitine (C14)	0.9979	1.1853	0.8294	1.1265	1.1372	0.7916	1.0806	0.9995	0.8802	1.1584	0.9983	1.024	1.01	0.8081	0.167889	0.0929565	0.0143553	0.0925349
N,N,N-trimethyl-5-aminovalerate	0.9994	1.241	1.1346	1.0006	0.946	0.7264	0.7907	1.0391	1.0034	1.1556	0.8356	0.7566	0.92	0.4781	0.175264	0.159103	-0.120294	0.320481
N1-Methyl-2-pyridone-5-carboxamide	1.0019	1.1083	0.9981	1.2093	0.8469	0.668	1.0854	0.7218	1.0057	0.799	1.1818	0.7399	0.95	0.7021	0.192109	0.194715	-0.0740006	0.153601
N1-Methyl-4-pyridone-3-carboxamide	0.7178	0.957	1.1514	1.4497	0.5954	0.7425	1.1539	0.7743	1.172	0.872	0.846	0.5726	0.96	0.9	0.319933	0.230272	-0.0588937	0.0457575
N1-methyladenosine	1.3054	0.9883	1.1247	0.9039	1.2204	0.6522	0.8336	1.1762	0.8384	1.2707	1.2073	0.8247	0.99	0.9962	0.237235	0.213559	-0.0144996	0.00165346
N6,N6,N6-trimethyllysine	1.0435	1.0086	1.1082	0.911	1.0736	0.7833	1.0813	0.8507	1.0103	1.1756	1.009	1.0997	1.05	0.5291	0.120922	0.110729	0.0703893	0.276462
N6-acetyllysine	1.4063	1.286	0.9773	0.9897	1.3108	1.0011	0.9165	1.0797	1.0856	0.8926	0.9989	0.8241	0.83	0.0505	0.193334	0.106101	-0.268817	1.29671
N6-carbamoylthreonyladenosine	1.2796	0.8717	1.3252	0.9402	1.2851	0.7869	0.9546	0.8955	0.9819	1.2457	1.1116	1.0181	0.96	0.7945	0.241188	0.125929	-0.0588937	0.0999061
N6-carboxymethyllysine	1.2526	1.1371	0.8166	1.0082	1.1235	0.9169	0.9918	1.2756	0.9235	1.2603	0.9165	0.9272	1.01	0.9491	0.159772	0.171702	0.0143553	0.022688
N6-succinyladenosine	1.2086	1.2377	1.0244	1.15	1.0286	0.6383	0.6903	0.9756	1.2591	0.967	0.8693	0.8475	0.89	0.4859	0.219531	0.189507	-0.168123	0.313453
N-acetylalanine	1.0444	1.3293	0.899	1.1284	0.9072	1.0366	1.0278	1.1557	1.0421	0.9874	0.9215	0.8608	0.94	0.4594	0.159514	0.102452	-0.0892673	0.337809
N-acetylarginine	1.103	0.9436	1.0767	1.0021	1.1891	0.6692	0.8299	0.8189	1.0086	1.1817	0.8142	0.7954	0.91	0.3737	0.18156	0.155272	-0.136062	0.427477
N-acetylasparagine	1.1986	1.0594	1.291	1.0388	1.0348	0.8529	0.9652	1.0939	1.0861	1.2395	0.9293	0.8304	0.95	0.5798	0.15121	0.144975	-0.0740006	0.236722
N-acetylaspartate (NAA)	1.1476	0.952	1.1971	0.953	1.0581	0.7452	0.9956	0.9795	0.9947	1.0044	1.1544	1.0378	1.02	0.685	0.163081	0.0650237	0.0285692	0.164309
N-acetyl-aspartyl-glutamate (NAAG)	1.381	1.1667	0.7142	1.0584	0.8043	1.0306	0.8019	1.2557	0.9694	0.8921	0.5013	0.6048	0.82	0.1446	0.242183	0.26971	-0.286304	0.839832
N-acetyl-glucosamine 1-phosphate	1.2522	1.425	1.1846	0.6475	0.6475	0.7081	0.9127	0.6475	0.8243	1.2022	0.9097	0.6475	0.88	0.5873	0.348994	0.206829	-0.184425	0.23114
N-acetylglucosamine 6-phosphate	1.5042	0.8474	0.8318	0.624	0.624	0.624	0.9235	0.624	1.0227	1.0459	0.624	0.624	0.96	0.9498	0.340943	0.208594	-0.0588937	0.0223678
N-acetylglucosamine/N-acetylgalactosamine	1.2689	1.0444	1.024	0.9182	1.1114	0.8599	1.0074	0.976	0.9907	1.1143	1.0334	0.9166	0.97	0.7058	0.144921	0.0657375	-0.0439433	0.151318
N-acetylglucosaminylasparagine	1.1316	1.0728	1.1413	1.2133	1.0596	0.7083	1.0356	0.9514	0.9521	1.133	0.8838	0.8719	0.92	0.4059	0.178276	0.0985725	-0.120294	0.391581
N-acetylglutamate	1.2398	1.1565	1.0466	0.9391	0.8779	0.9491	0.7732	1.1804	1.0923	0.9954	1.0369	1.0046	0.98	0.7948	0.140068	0.136208	-0.0291463	0.0997421
N-acetylglutamine	1.271	0.9828	0.9745	1.2019	0.9043	0.8568	0.8106	1.1933	1.0616	1.1107	0.9797	0.9706	0.99	0.9392	0.166563	0.132586	-0.0144996	0.0272419
N-acetylglycine	1.333	1.3226	1.0644	1.0084	0.9661	0.8157	0.9285	1.2737	1.0822	1.167	0.9148	0.8693	0.96	0.6688	0.205382	0.161101	-0.0588937	0.174704
N-acetylisoleucine	0.7437	0.6803	0.6803	1.3672	0.6803	0.6803	0.6803	0.8857	0.6803	0.6803	0.6803	1.2387	1	0.9286	0.276415	0.226613	0	0.0321713
N-acetyl-isoputreanine*	1.3949	0.721	0.8438	0.721	0.721	0.7865	0.8998	1	0.721	1.2551	0.721	0.721	1.02	0.8348	0.264429	0.214986	0.0285692	0.0784176
N-acetylleucine	1.0127	1.0316	0.7087	1.093	0.9448	0.7154	0.7998	1.1504	0.9942	1.0187	1.049	1.0193	1.1	0.2902	0.166174	0.114623	0.137504	0.537303
N-acetylmethionine	1.1594	1.1177	0.9673	1.1503	0.7621	0.9232	0.8892	1.2539	1.1351	0.9128	0.9912	0.9932	1.02	0.8196	0.157702	0.13971	0.0285692	0.0863981
N-acetylmethionine sulfoxide	1.275	1.0219	0.9941	1.0295	0.7964	0.8504	0.9649	1.134	1.4134	0.7842	0.7303	1.0144	1.01	0.9944	0.167729	0.248725	0.0143553	0.00243888
N-acetylneuraminate	1.1503	1.0426	1.0113	0.9176	1.0614	0.7482	1.002	0.9373	0.998	1.1327	1.0675	0.9781	1.03	0.5586	0.139794	0.0697957	0.0426443	0.252899
N-acetylphenylalanine	1.3052	1.0591	1.0407	0.8217	1.0905	0.631	0.7607	0.8605	1.045	1.1376	0.6904	0.8241	0.89	0.4001	0.23409	0.171478	-0.168123	0.397831
N-acetylserine	1.2596	1.2268	0.9537	1.1284	0.9431	0.8337	0.9042	1.2734	1.1069	1.0472	0.9718	0.9192	0.98	0.8398	0.172326	0.139024	-0.0291463	0.0758241
N-acetyltaurine	1.1526	1.0126	1.2202	0.8732	1.3304	0.9091	1.0468	0.8054	0.8347	1.0752	1.3764	1.176	0.97	0.733	0.181156	0.214106	-0.0439433	0.134896
N-acetylthreonine	1.0667	1.149	1.0809	0.981	1.0035	0.643	0.8559	0.9661	1.1462	1.0264	0.9359	1.0183	1	0.8451	0.178917	0.0979716	0	0.0730919
N-acetyltyrosine	0.6365	0.9006	0.8088	0.6365	1.8003	0.6365	0.6365	0.6365	1.9953	0.6365	0.6365	0.6365	0.96	0.7148	0.453231	0.554728	-0.0588937	0.145815
N-acetylvaline	1.0837	1.2091	0.9487	0.9305	0.7329	0.7329	1	1.143	0.8103	1.0334	0.7486	1.0346	1.02	0.7586	0.189214	0.150416	0.0285692	0.119987
N-arachidonoyltaurine	1.1702	1.1319	1.1217	0.7808	1.1052	0.7379	0.9629	0.9019	0.8873	1.2417	1.0949	0.6031	0.94	0.7241	0.194221	0.215789	-0.0892673	0.140201
N-behenoyl-sphingadienine (d18:2/22:0)*	0.8258	0.9707	1.0018	1.0189	1.2139	0.8316	1.0705	0.9982	1.2127	1.054	1.182	1.0293	1.12	0.0947	0.143202	0.086371	0.163499	1.02365
N-delta-acetylornithine	1.1224	1.1841	1.0375	0.7509	0.5272	0.4556	1.0055	1.8746	0.9664	0.5436	0.4646	0.553	1.06	0.986	0.3132	0.529599	0.0840643	0.00612309
nervonate (24:1n9)*	1.3877	0.9684	0.9234	0.7312	0.8823	0.9901	1.0031	0.7742	1.2766	0.5152	1.0914	0.9969	0.96	0.8176	0.219593	0.265079	-0.0588937	0.0874591
nervonoyl ethanolamide (24:1)*	1	1.6231	0.7773	1.1453	0.3668	1.0742	0.6817	1.0877	0.9797	0.8137	0.6556	0.3668	0.77	0.3207	0.416024	0.256932	-0.37707	0.493901
N-formylanthranilic acid	0.4867	1.4242	0.8132	0.9992	1.0265	0.383	0.4799	1.1091	1.166	0.4987	1.0521	1.4596	1.12	0.6027	0.383241	0.391417	0.163499	0.219899
N-formylmethionine	1.2187	1.1255	0.9228	1.0901	1.0183	0.7511	0.9032	0.9304	1.0005	0.8822	0.9374	0.8516	0.9	0.144	0.165697	0.051468	-0.152003	0.841638
N-formylphenylalanine	1.2689	1.2505	1.3272	1.0225	1.0806	0.2759	0.2759	0.696	0.2759	0.8643	1.1071	0.7522	0.64	0.158	0.391141	0.330599	-0.643856	0.801343
nicotinamide	1.096	1.0415	1.0488	0.9857	1.0611	0.9713	1.0337	0.9481	1.0599	1.0585	0.9758	0.9923	0.98	0.4399	0.0471548	0.0462753	-0.0291463	0.356646
nicotinamide adenine dinucleotide (NAD+)	1.3437	1.2232	1.0026	0.9026	1.086	0.819	1.0131	1.1362	0.9145	1.1402	1.2809	0.9363	1.01	0.8941	0.196925	0.140771	0.0143553	0.0486139
nicotinamide riboside	1.2665	1.1617	1.1636	0.7799	1.2767	0.6533	1.0442	0.7557	0.9926	1.3016	1.2503	0.9205	0.99	0.95	0.266072	0.204904	-0.0144996	0.0222764
nisinate (24:6n3)	1.305	1.4392	0.9264	0.8217	0.8892	0.8939	0.9435	1.0098	1.1278	1.1595	0.9596	0.8932	0.97	0.9569	0.258466	0.106439	-0.0439433	0.0191334
N-oleoylserine	1.0387	1.7243	1.0897	1.1889	0.8296	1.1067	0.9479	0.9144	0.9628	1.0583	0.5916	0.5916	0.73	0.1431	0.300292	0.201593	-0.454032	0.84436
N-oleoyltaurine	0.798	1.1484	1.3738	1.1195	1.147	1.1823	1.047	0.7785	0.9606	1.0052	0.6019	0.5398	0.73	0.0576	0.186073	0.216042	-0.454032	1.23958
nonadecanoate (19:0)	1.4968	1.0717	1.0039	0.8915	1.3219	0.9877	0.9961	0.7095	0.9334	0.8953	1.2362	1.1995	0.88	0.5449	0.231427	0.197608	-0.184425	0.263683
N-palmitoyl-sphinganine (d18:0/16:0)	1.3758	0.8236	0.9341	0.852	1.4255	0.6592	1.006	1.0703	1.1986	1.1348	1.3151	1.1565	1.13	0.2027	0.314631	0.106699	0.176323	0.693146
N-palmitoyl-sphingosine (d18:1/16:0)	1.0593	0.8677	1.1514	1.0297	1.2771	0.9035	1.0003	1.0503	0.9896	1.12	1.1207	1.2308	1.04	0.5865	0.15299	0.0908141	0.0565835	0.231732
N-palmitoyltaurine	0.8327	0.7392	1.5427	1.1025	1.3636	0.9986	1.1714	0.8009	1.0014	1.1013	0.7974	0.5918	0.83	0.235	0.30897	0.218682	-0.268817	0.628932
N-stearoylserine*	0.9435	1.0526	1.5314	0.9544	1.0573	1.1083	1.144	0.8793	1.034	1.2404	0.6724	0.6797	0.85	0.2725	0.217053	0.238213	-0.234465	0.564633
N-stearoyl-sphingadienine (d18:2/18:0)*	0.9202	0.8482	1.1438	1.0069	1.1793	0.9931	1.0148	0.9035	0.9594	1.139	1.1167	1.0859	1.02	0.6866	0.127231	0.0932555	0.0285692	0.163296
N-stearoyl-sphinganine (d18:0/18:0)*	1.335	0.8564	1.0716	1.0535	1.1804	0.7837	1.221	1.3201	0.934	0.9204	0.9465	1.1467	1.03	0.7635	0.20349	0.171217	0.0426443	0.117191
N-stearoyl-sphingosine (d18:1/18:0)*	1.0641	0.8727	1.1159	0.9535	1.0646	0.8051	1.0477	1.0631	0.9392	1.0045	1.0632	1.0213	1.04	0.5086	0.122883	0.0473319	0.0565835	0.293624
N-stearoyltaurine	0.8031	1.1129	2.2364	1.1778	1.1947	1.4104	1.5123	0.9337	0.9969	1.236	0.6298	0.5405	0.74	0.1211	0.488655	0.365226	-0.434403	0.916856
oleate/vaccenate (18:1)	1.1927	1.6292	1.084	0.9695	0.9688	0.9097	0.975	1.0155	1.0601	1.0869	0.9418	0.9845	0.9	0.6316	0.266613	0.054732	-0.152003	0.199558
oleoyl ethanolamide	1.1533	1.2854	0.925	0.9976	0.9581	0.925	0.9398	1.1773	1.0024	1.178	0.9633	0.8749	0.98	0.8301	0.146976	0.127025	-0.0291463	0.0808696
oleoyl-arachidonoyl-glycerol (18:1/20:4) [2]*	1.1256	1.1609	0.8223	1.0464	0.9235	1.0514	0.9413	1.2174	1.0106	0.9894	0.8719	0.8121	0.95	0.5147	0.127332	0.140375	-0.0740006	0.288446
oleoylcarnitine (C18:1)	0.9304	1.1987	0.8596	1.145	0.996	0.9652	1.0545	0.9662	0.8407	1.0136	0.8105	1.0023	0.93	0.3916	0.130222	0.0993427	-0.104697	0.407157
oleoylcholine	0.9027	1.5916	1.3489	1.2455	2.0267	0.8497	0.9971	0.9773	0.7773	1.4578	1.2662	1.457	0.87	0.4678	0.441488	0.280864	-0.200913	0.32994
oleoyl-linoleoyl-glycerol (18:1/18:2) [1]	0.758	4.0564	0.7754	0.9846	0.6023	0.6318	1.2014	1.0154	0.8225	1.0755	0.7976	1.4178	0.81	0.8889	1.35643	0.234673	-0.304006	0.0511471
oleoyl-linoleoyl-glycerol (18:1/18:2) [2]	0.6627	4.403	0.7586	1.038	0.6058	0.652	1.0988	0.962	0.7556	0.9378	0.7255	1.2947	0.71	0.9053	1.50208	0.213786	-0.494109	0.0432075
oleoyl-oleoyl-glycerol (18:1/18:1) [1]*	1.0889	1.6947	0.88	1.0667	0.9082	0.9277	0.9984	1.4628	1.0429	0.6985	0.6271	0.7953	0.86	0.3295	0.306459	0.304778	-0.217591	0.482145
oleoyl-oleoyl-glycerol (18:1/18:1) [2]*	1.1133	1.4586	0.8178	1.0857	0.923	1.0498	0.9302	1.1888	0.97	0.9217	0.7947	0.8146	0.87	0.2506	0.218459	0.141423	-0.200913	0.601019
ornithine	1.1985	1.0202	0.9777	0.9273	1.1676	0.8974	1.0802	1.1238	1.0068	0.9573	0.9932	0.8377	0.97	0.6678	0.12512	0.100015	-0.0439433	0.175354
orotate	1.1351	0.9062	0.9085	0.9424	0.9893	0.7762	0.9128	0.945	0.9877	1.0932	1.1026	1.2082	1.1	0.1375	0.117825	0.112219	0.137504	0.861697
orotidine	1.4729	0.9283	0.9397	0.9633	1.1964	0.7361	0.9721	1.2562	0.8534	1.2125	1.238	0.9179	1.03	0.6629	0.257929	0.18038	0.0426443	0.178552
oxalate (ethanedioate)	1.747	0.951	0.9338	0.6827	1.1755	0.8538	1.1255	0.8636	0.9709	1.2449	1.1366	1.0234	1	0.7391	0.373617	0.135789	0	0.131297
palmitate (16:0)	1.1586	1.2602	1.1981	1.0197	1.009	0.8343	0.9811	0.9481	0.9922	1.0611	0.9673	0.9714	0.91	0.5689	0.155976	0.0392357	-0.136062	0.244964
palmitoleate (16:1n7)	1.1681	2.1841	1.0247	0.8901	0.9392	0.788	0.8987	0.9753	0.9591	1.0745	1.0267	1.1451	0.87	0.7788	0.515158	0.0881034	-0.200913	0.108574
palmitoleoyl ethanolamide*	0.9206	1.1788	0.8536	0.9563	1.0983	0.9368	0.8931	1.0205	0.9497	1.108	1.0605	0.9998	1.01	0.7945	0.122277	0.0768581	0.0143553	0.0999061
palmitoleoylcarnitine (C16:1)*	0.8887	1.107	0.8699	1.1521	1.0373	0.9712	1.0329	0.9245	0.868	1.0022	0.801	1.0414	0.94	0.477	0.114894	0.0973411	-0.0892673	0.321482
palmitoleoyl-oleoyl-glycerol (16:1/18:1) [2]*	0.8579	1.5308	0.9873	0.7148	0.9965	0.9128	0.7643	1.3334	1.036	1.1659	0.9297	0.7688	1	0.9652	0.279663	0.225355	0	0.0153827
palmitoyl dihydrosphingomyelin (d18:0/16:0)*	1.1656	0.9011	0.836	0.9961	1.2146	0.8191	0.9298	1.1892	1.0353	1.101	0.9235	1.0492	1.05	0.4739	0.168603	0.101765	0.0703893	0.324313
palmitoyl ethanolamide	1.1226	1.2168	0.8304	1.0005	0.8843	0.9455	0.9564	1.1338	0.9666	1.0829	0.9995	0.909	1.01	0.8357	0.146393	0.0844813	0.0143553	0.0779496
palmitoyl sphingomyelin (d18:1/16:0)	1.0896	0.9861	0.9128	1.0043	1.0826	0.9236	0.9642	1.1104	1.0569	1.0626	0.9698	0.9996	1.03	0.4198	0.0755027	0.0584517	0.0426443	0.376958
palmitoyl-arachidonoyl-glycerol (16:0/20:4) [1]*	1.0349	1.1116	0.9461	1.0305	0.9166	0.8832	0.9964	1.2811	0.9992	1.1312	0.8935	0.8686	1.04	0.6083	0.0861569	0.154942	0.0565835	0.215882
palmitoyl-arachidonoyl-glycerol (16:0/20:4) [2]*	1.0825	1.1298	0.7947	1.0348	0.9282	1.0582	0.9582	1.1363	0.9596	0.9573	0.9024	0.8438	0.96	0.5379	0.12282	0.0978893	-0.0588937	0.269298
palmitoylcarnitine (C16)	0.9164	1.0695	0.8482	1.0393	0.9863	0.9896	1.0554	0.9463	0.7879	1.0771	0.8439	1.0612	0.99	0.8243	0.081139	0.123545	-0.0144996	0.0839147
palmitoylcholine	0.9964	1.1164	1.65	1.175	1.7444	1.0864	0.8198	1.0098	0.4488	1.1942	0.9849	1.0811	0.71	0.0279	0.318421	0.262841	-0.494109	1.5544
palmitoyl-docosahexaenoyl-glycerol (16:0/22:6) [1]*	1.0981	1.2614	0.8997	0.9902	1.0279	0.9237	0.998	1.29	1.002	1.1326	0.918	0.8869	1	0.9754	0.132647	0.150054	0	0.0108172
palmitoyl-docosahexaenoyl-glycerol (16:0/22:6) [2]*	1.1994	1.1727	0.8295	1.3176	1.4725	1.4693	1.19	1.5635	0.9253	0.8066	0.741	0.9325	0.83	0.129	0.239696	0.304646	-0.268817	0.88941
palmitoyl-linoleoyl-glycerol (16:0/18:2) [1]*	0.7833	3.1784	0.7833	0.9603	0.7833	0.7833	1.0045	0.7833	0.7833	0.7833	0.7833	0.9516	0.7	0.5034	0.965942	0.10195	-0.514573	0.298087
palmitoyl-linoleoyl-glycerol (16:0/18:2) [2]*	0.8018	2.9897	0.816	1.1196	0.7809	0.8114	1.0904	1.044	0.8571	0.9245	0.7461	1.03	0.78	0.6542	0.876332	0.130991	-0.358454	0.184289
palmitoyl-oleoyl-glycerol (16:0/18:1) [1]*	1.0774	1.3404	0.9014	1.0165	0.8912	0.965	1.0013	1.3948	1.0109	0.9987	0.8357	0.779	0.97	0.7217	0.166603	0.215293	-0.0439433	0.141643
palmitoyl-oleoyl-glycerol (16:0/18:1) [2]*	1.0825	1.2545	0.841	1.0644	0.932	0.993	0.9483	1.1941	1.0044	0.9956	0.88	0.8376	0.95	0.5294	0.142132	0.124815	-0.0740006	0.276216
palmitoyl-palmitoyl-glycerol (16:0/16:0) [2]*	1.0123	1.0337	0.9486	0.9374	0.9708	0.8059	1.102	1.1738	1.0496	0.925	0.9069	0.9691	1.07	0.23	0.0802901	0.105504	0.0976108	0.638272
pantetheine	0.7699	1.161	0.8725	1.3111	1.0731	0.5421	0.788	1.5838	0.9847	0.846	1.1832	1.8078	1.26	0.3	0.280979	0.414346	0.333424	0.522879
pantothenate	1.1897	0.9742	1.0239	1.0443	1.2358	0.8327	0.9863	1.1193	1.0258	1.1119	0.9701	0.88	0.97	0.6905	0.146776	0.0910467	-0.0439433	0.160836
pentadecanoate (15:0)	1.126	1.2171	1.2074	0.9861	1.0717	0.8243	0.9501	0.8007	0.9734	0.9785	1.0164	0.9849	0.89	0.414	0.149022	0.0765175	-0.168123	0.383
phenol sulfate	0.6572	1.0138	0.784	1.2099	1.6447	0.6891	0.7002	0.9582	0.9613	0.5788	1.1221	0.999	0.89	0.7344	0.379661	0.204101	-0.168123	0.134067
phenylalanine	1.113	1.0706	0.9865	1.0106	1.0783	0.88	0.9561	1.0368	1.0028	0.9972	0.995	0.8699	0.95	0.4002	0.0840936	0.0580999	-0.0740006	0.397723
phosphate	1.0688	1.0507	0.9464	0.9771	0.9907	0.959	0.9731	1.0049	0.9738	0.9632	1.003	0.997	0.99	0.5339	0.0499198	0.0179005	-0.0144996	0.27254
phosphoenolpyruvate (PEP)	0.6491	0.7899	1.5081	0.8883	1.058	1.0682	1.2909	0.6547	0.7958	0.8591	2.2606	2.3337	1.37	0.2922	0.298558	0.752385	0.454176	0.53432
phosphoethanolamine	1.0016	0.9587	1.1482	1.0178	1.1635	0.8801	0.8948	0.98	0.9004	1.2254	1.0602	1.0743	0.99	0.9165	0.109805	0.125136	-0.0144996	0.0378675
phosphopantetheine	1.3813	1.2605	0.7525	0.873	1.1536	0.8594	0.8718	1.4856	0.8808	1.7442	1.1366	0.7593	1.1	0.6864	0.253338	0.391998	0.137504	0.163423
phytosphingosine	1.015	1.1721	0.9943	0.8584	0.7697	0.7062	0.8448	0.9637	1.2135	1.2986	1.136	0.9093	1.15	0.1684	0.173316	0.181415	0.201634	0.773658
pimelate (C7-DC)	1.4119	0.9723	1.0441	0.7613	1.1735	0.727	1.0156	0.9499	1.0726	0.8049	0.9844	0.8628	0.93	0.7214	0.257926	0.0991558	-0.104697	0.141824
pipecolate	1.0005	0.9995	0.9939	0.8588	0.9422	0.8521	1.1223	1.0389	0.9873	1.111	0.9386	0.9744	1.09	0.435	0.0698888	0.0753906	0.124328	0.361511
proline	1.0704	1.0503	0.9942	0.9713	1.0984	0.9097	1.0009	1.0359	1.027	1.0625	0.9991	0.9126	0.99	0.8126	0.0702825	0.0516213	-0.0144996	0.0901232
prolylglycine	1.2127	1.1882	0.9004	1.0681	1	0.6381	0.6381	1.7015	0.9803	1.3573	1.1393	0.7355	1.09	0.7534	0.212688	0.397418	0.124328	0.122974
propionylcarnitine (C3)	1.2409	1.0917	1.0842	1.1129	1.0785	0.7471	0.8016	0.8852	1.1272	1.0178	0.9432	0.7731	0.87	0.1351	0.164535	0.13395	-0.200913	0.869345
prostaglandin E2	1.3583	1.0775	1.0407	0.8364	0.9184	0.7054	0.8803	1.0811	0.853	1.0171	1.1777	0.9829	1.01	0.8337	0.226091	0.122201	0.0143553	0.0789902
prostaglandin F2alpha	1.364	1.0129	1.0028	0.9014	0.9853	0.8661	0.9311	0.9988	1.1236	1.0812	1.0724	0.8407	0.99	0.9209	0.177545	0.106636	-0.0144996	0.0357875
pseudouridine	1.0401	1.0813	0.9967	0.9309	1.0736	0.8226	1.059	0.9409	1.0268	1.047	1.0033	0.9535	1.01	0.7685	0.0993887	0.0488245	0.0143553	0.114356
pyridoxal	1.144	1.0247	1.0317	0.9392	1.0368	0.8151	1.0009	1.028	0.9515	1.0517	0.9405	0.8545	0.97	0.6926	0.110976	0.0714675	-0.0439433	0.159518
pyridoxamine	1.0805	1.2819	1.0056	1.1283	1.0174	1.017	0.9676	0.9831	1.2929	0.9053	0.9944	0.9272	0.93	0.1919	0.105916	0.141843	-0.104697	0.716925
pyridoxamine phosphate	1.1787	1.1362	1.1055	1.0113	1.1181	0.8958	0.9997	1.0484	1.0307	1.1221	0.9306	0.9697	0.95	0.3602	0.103396	0.066665	-0.0740006	0.443456
pyridoxate	1.8277	0.6689	0.8644	0.3961	1	0.8412	1.1455	1.6785	0.8281	1.53	1.3438	0.3961	1.24	0.5022	0.484999	0.476066	0.31034	0.299123
pyroglutamine*	1.0185	0.9631	1.0365	1.0017	0.9786	0.8927	1.0497	0.9838	0.9185	1.1089	1.1548	1.0083	1.06	0.2346	0.0510563	0.0859107	0.0840643	0.629672
pyruvate	1.1388	0.9684	1.3085	0.918	1.1091	0.6008	1.0157	0.8675	1.1018	0.8973	1.0576	1.2145	1.02	0.7361	0.242119	0.129667	0.0285692	0.133063
ribitol	1.2688	1.1975	1.0306	0.9908	1.1472	1.0195	0.9923	0.9752	0.9985	0.8645	1.2756	1.0258	0.92	0.3464	0.11221	0.136204	-0.120294	0.460422
riboflavin (Vitamin B2)	1.3082	0.9403	0.469	0.469	0.8214	0.469	0.469	0.469	1	1.2085	1.0362	0.6961	1.09	0.6774	0.343422	0.313543	0.124328	0.169155
ribonate	1.0851	0.9843	1.0533	0.8059	0.8937	0.8512	1.1271	0.8709	0.9232	1.065	1.1688	1.0649	1.1	0.2306	0.112852	0.116267	0.137504	0.637141
ribose	1.4726	1.0056	1.0966	0.8981	1.2073	0.8922	1.2304	1.1495	0.9944	1.1892	1.1386	0.9195	1.01	0.828	0.220492	0.120461	0.0143553	0.0819697
ribose 1-phosphate	1.0508	1.18	0.9456	0.8685	1.0067	0.8345	1.1973	0.9933	0.833	1.1514	1.0941	0.8866	1.05	0.6514	0.12689	0.1466	0.0703893	0.186152
ribose 5-phosphate	1.023	0.8837	0.9935	0.5834	0.5684	0.8819	1.0368	0.9582	0.6393	1.2495	1.5339	0.6549	1.23	0.2521	0.199224	0.346041	0.298658	0.598427
ribulonate/xylulonate*	1.272	0.909	1.0095	0.7422	1.1381	0.9905	1.2059	0.8481	1.1185	1.3484	1.3096	0.8324	1.1	0.4378	0.182949	0.224319	0.137504	0.358724
ribulose/xylulose	1.329	1.1134	0.7427	0.9111	1.1067	0.4657	0.6772	1.3197	1.0974	0.4657	1.2074	1.0954	1.03	0.8999	0.307819	0.331768	0.0426443	0.0458057
S-1-pyrroline-5-carboxylate	1.287	1.0117	0.8291	1.1018	0.7893	0.4532	1	1.1673	0.8396	0.797	0.6754	0.7643	0.96	0.9662	0.289487	0.179159	-0.0588937	0.014933
saccharopine	2	1.3575	0.8626	1.3042	0.8582	0.7873	1.0054	0.8132	1	0.6688	0.6016	0.6133	0.66	0.0641	0.464004	0.185583	-0.599462	1.19314
S-adenosylhomocysteine (SAH)	1.1459	0.9419	1.2703	0.9097	1.222	0.8817	0.9564	0.9871	0.8658	1.3381	1.438	1.0705	1.04	0.729	0.170971	0.227817	0.0565835	0.137272
S-adenosylmethionine (SAM)	1.2301	1.1654	0.9677	0.9693	1.1684	0.8561	0.9109	0.9914	1.1674	1.0086	0.9053	0.86	0.92	0.2351	0.1484	0.110092	-0.120294	0.628747
sedoheptulose	1.2743	1.1384	0.8697	0.8038	1.0146	0.7729	1.0476	1.0949	1.128	1.2173	1.2307	0.9552	1.14	0.1558	0.199498	0.104364	0.189034	0.807433
sedoheptulose-7-phosphate	1.1192	1.0848	0.9802	0.9423	0.9947	0.9252	0.9652	1.0238	1.0497	1.0394	0.9906	0.9553	1	0.9567	0.0779555	0.0394725	0	0.0192242
serine	1.0171	0.997	0.9504	0.9877	0.9605	0.8984	1.0493	1.0734	0.9753	1.003	1.044	0.9356	1.05	0.2335	0.0420677	0.0518416	0.0703893	0.631713
serotonin	0.6536	0.5497	1.0139	0.8095	1.0945	0.7115	0.7359	0.3616	0.8934	1.1534	1.2102	1.0536	1.12	0.7055	0.211807	0.316501	0.163499	0.151503
S-methylcysteine	1.0614	1.2126	1.2378	1.096	1.5003	0.8609	0.6715	0.7722	0.8132	1.1828	0.8658	0.6715	0.71	0.0318	0.21349	0.189534	-0.494109	1.49757
S-methylglutathione	1.0511	0.9224	1.2504	0.8302	1.0475	0.9091	0.6656	0.951	1.3324	1.1845	1.2335	0.9824	1.06	0.7213	0.148772	0.242173	0.0840643	0.141884
spermidine	1.512	1.0132	1.0203	0.8668	1.1966	0.8564	0.9868	1.3774	0.8881	1.3355	1.0172	0.72	0.98	0.8847	0.246439	0.256429	-0.0291463	0.053204
spermine	1.5286	0.9927	1.5827	0.6342	1.3363	0.5273	0.9165	1.1327	1.1402	1.9694	1.1167	0.9191	1.09	0.6406	0.453652	0.391483	0.124328	0.193413
sphingadienine	1.0166	0.9689	0.8705	1.1291	1.0285	0.8632	1.0525	1.0712	1.0585	0.9942	0.9634	0.9792	1.04	0.4475	0.101663	0.0462463	0.0565835	0.349207
sphinganine	1.0966	1.1599	0.7888	0.9916	0.7135	0.8075	0.8827	1.2608	1.0958	0.8058	0.7305	0.7006	0.99	0.8345	0.182285	0.221454	-0.0144996	0.0785737
sphingomyelin (d17:1/16:0, d18:1/15:0, d16:1/17:0)*	1.2662	1.0132	0.6549	0.9653	1.4778	0.6549	1.0416	1.2927	0.7827	1.0471	0.8532	0.9713	0.99	0.8538	0.328191	0.178434	-0.0144996	0.0686438
sphingomyelin (d18:0/18:0, d19:0/17:0)*	1.1682	0.969	0.9502	0.9949	0.9386	0.7493	0.9226	1.2607	1.1345	1.0051	0.8051	0.8998	1.04	0.6233	0.133849	0.167313	0.0565835	0.205303
sphingomyelin (d18:1/14:0, d16:1/16:0)*	1.2581	0.8642	0.6894	0.9275	1.2343	0.9427	1.035	1.1838	0.9091	1.2924	1.0108	1.0319	1.09	0.2327	0.220815	0.13724	0.124328	0.633204
sphingomyelin (d18:1/17:0, d17:1/18:0, d19:1/16:0)	1.0868	0.8875	0.942	0.9877	1.2198	0.7953	0.9031	1.0844	1.1165	1.0694	0.9105	0.881	1.01	0.8485	0.150219	0.106647	0.0143553	0.0713482
sphingomyelin (d18:1/18:1, d18:2/18:0)	0.991	0.924	0.9481	1.009	1.0489	0.8637	0.9616	1.0716	1.0426	1.0472	0.9487	0.9341	1.04	0.2778	0.0661435	0.0593508	0.0565835	0.556268
sphingomyelin (d18:1/19:0, d19:1/18:0)*	1.0829	0.8474	0.8697	1.0068	0.9976	0.5914	1.0024	1.1468	1.2146	1.0132	0.8018	0.8032	1.11	0.2678	0.1751	0.17073	0.15056	0.572189
sphingomyelin (d18:1/20:0, d16:1/22:0)*	1.2366	1.0451	0.9089	1.0001	0.8604	0.7613	1.011	1.2576	1.131	0.8601	0.8728	0.8826	1.03	0.6741	0.165477	0.163179	0.0426443	0.171276
sphingomyelin (d18:1/20:1, d18:2/20:0)*	0.8975	1.4749	0.7588	1.5915	0.6369	0.6369	0.9388	1.4434	1.1431	0.8006	1.197	0.7775	1.05	0.5855	0.426091	0.258404	0.0703893	0.232473
sphingomyelin (d18:1/21:0, d17:1/22:0, d16:1/23:0)*	0.7005	0.7005	0.7005	0.7005	1.0414	0.7005	1.327	0.7005	0.7005	0.7005	0.7005	0.7005	1.06	0.7295	0.139172	0.255768	0.0840643	0.136975
sphingomyelin (d18:1/22:1, d18:2/22:0, d16:1/24:1)*	0.9998	1.0628	0.9288	1.1267	0.9969	0.8334	1.0326	1.1974	1.0548	1.0166	0.9487	0.879	1.03	0.5447	0.10236	0.10752	0.0426443	0.263843
sphingomyelin (d18:1/24:1, d18:2/24:0)*	1.0595	1.2187	0.7947	1.0161	0.9214	0.8843	0.9101	1.3	1.0183	0.9744	0.793	0.7673	0.98	0.7429	0.149328	0.193244	-0.0291463	0.12907
sphingomyelin (d18:2/16:0, d18:1/16:1)*	0.9259	1.0084	0.7938	0.8776	1.1763	0.6963	1.0783	1.0665	0.9469	1.0486	1.0149	0.8739	1.1	0.1788	0.167938	0.0796452	0.137504	0.747632
sphingomyelin (d18:2/23:0, d18:1/23:1, d17:1/24:1)*	1.0475	1.0112	0.6303	0.9342	1.0217	0.831	0.9909	1.3081	0.8704	1.0091	0.8347	0.8109	1.06	0.5389	0.159148	0.18429	0.0840643	0.268492
sphingomyelin (d18:2/24:1, d18:1/24:2)*	1.1032	1.0919	0.9582	1.1886	0.9999	0.9004	0.7704	1.0224	1.0833	0.7151	0.8117	0.8753	0.85	0.018	0.106355	0.145258	-0.234465	1.74473
sphingosine	1.0008	1.1421	0.8615	1.027	0.8623	0.9099	0.9099	1.1749	0.9992	1.0229	0.8944	0.8219	1	0.9727	0.110231	0.124012	0	0.0120211
sphingosine 1-phosphate	2.1953	1.2647	0.6657	0.6657	0.7722	0.7357	0.6657	1.5802	0.6657	0.9184	0.6657	0.6657	0.82	0.4914	0.604837	0.366908	-0.286304	0.308565
stearate (18:0)	1.1942	1.1171	1.2162	1.0165	0.9965	0.8307	0.9162	0.9497	1.0035	1.0434	0.9584	0.9838	0.92	0.5195	0.144326	0.0445807	-0.120294	0.284414
stearoyl sphingomyelin (d18:1/18:0)	1.0271	0.9422	1.0733	1.0617	0.9486	0.8676	0.8984	1.091	1.103	1.0793	0.9019	0.9683	1.02	0.691	0.0804654	0.0957465	0.0285692	0.160522
stearoyl-arachidonoyl-glycerol (18:0/20:4) [1]*	1.0405	1.2249	0.8748	0.9913	0.8791	0.9096	1.0148	1.2781	0.9688	1.045	0.8819	0.8355	1.02	0.8474	0.133939	0.155864	0.0285692	0.0719115
stearoyl-arachidonoyl-glycerol (18:0/20:4) [2]*	0.9983	1.1961	0.8232	1.0858	0.8863	1.0082	1.0017	1.1826	0.9846	0.9624	0.8715	0.803	0.97	0.6579	0.134218	0.12964	-0.0439433	0.18184
stearoylcarnitine (C18)	0.9908	1.062	0.8051	1.0008	0.9964	0.9884	0.9923	1.0647	0.8324	1.0688	0.8672	1.0313	1	0.9875	0.0871559	0.102237	0	0.0054629
stearoyl-docosahexaenoyl-glycerol (18:0/22:6) [1]*	1.1461	1.223	0.9328	0.9568	0.9856	0.8762	1.0352	1.414	0.9088	1.0625	1.0139	0.8578	1.03	0.7942	0.134588	0.19547	0.0426443	0.10007
stearoyl-docosahexaenoyl-glycerol (18:0/22:6) [2]*	1.1687	1.2579	0.9094	1.0281	0.9664	0.9907	1.0256	1.1493	0.9922	1.055	0.9684	0.7986	0.95	0.4662	0.132658	0.116252	-0.0740006	0.331428
stearoyl-linoleoyl-glycerol (18:0/18:2) [2]*	0.9819	1.5423	0.9372	1.125	0.8355	0.9318	1.1318	1.1459	1.1411	1.0393	0.7896	0.9103	0.97	0.8536	0.254891	0.14715	-0.0439433	0.0687456
succinylcarnitine (C4-DC)	1.1366	1.0424	0.7136	1.1267	1.014	0.6005	0.8511	0.9309	1.1178	1	0.9467	0.727	0.99	0.9469	0.226266	0.132571	-0.0144996	0.0236959
taurine	1.0119	0.9881	1.1398	0.9519	1.1798	0.8388	0.9538	0.958	0.896	1.1414	1.2749	1.0608	1.03	0.7226	0.125241	0.141737	0.0426443	0.141102
thiamin (Vitamin B1)	1.2609	1.1798	0.939	1.0286	1.1519	0.7301	0.9915	1.0085	1.0831	1.1339	0.9019	0.9419	0.96	0.8053	0.193292	0.0864435	-0.0588937	0.0940423
thiamin monophosphate	1.1022	1.2928	1.1856	0.9447	1.1222	0.8729	0.9926	1.1888	1.1052	0.9885	0.8549	0.7953	0.91	0.2003	0.154682	0.147598	-0.136062	0.698319
threonate	1.3189	0.9812	1.1949	0.9189	1.1845	0.9588	1.2609	0.9792	1.0022	1.0764	1.1571	0.8877	0.97	0.6803	0.161621	0.133875	-0.0439433	0.1673
threonine	1.0388	1.0329	0.9461	0.9385	1.0659	0.8695	0.9763	1.1813	0.921	0.9662	0.97	0.9326	1.01	0.881	0.0757543	0.0957042	0.0143553	0.0550241
thymidine	1.2876	0.7834	1.0361	0.7878	0.6697	0.944	1.1328	1.1346	1.1267	1.09	0.9293	0.9639	1.16	0.1432	0.222688	0.0921756	0.214125	0.844057
tiglylcarnitine (C5:1-DC)	0.3445	1.479	0.3445	0.3445	0.8251	1.1716	0.3825	0.6047	0.3445	0.3445	0.3445	0.3445	0.52	0.1492	0.491549	0.104238	-0.943416	0.826231
trans-4-hydroxyproline	1.0608	1.1003	1.3759	1.0273	1.0076	0.776	1.0965	0.9889	1.2719	0.8984	0.6992	0.7363	0.9	0.2561	0.192803	0.218089	-0.152003	0.59159
tricosanoyl sphingomyelin (d18:1/23:0)*	1.1965	1.1531	0.707	0.924	0.8803	0.9233	1.095	1.4635	1.0643	0.9996	0.8355	0.864	1.09	0.3955	0.182278	0.226397	0.124328	0.402854
trigonelline (N'-methylnicotinate)	1.2065	1.2013	1.0368	0.9801	1.0177	0.6407	1.007	1.1902	1.1111	0.9008	0.6455	0.6644	0.91	0.4923	0.206481	0.227221	-0.136062	0.30777
trimethylamine N-oxide	1.0051	0.898	1.0459	1.0141	1.3139	1.1218	0.8373	0.7627	0.9714	1.2557	1.2243	1.7718	1.07	0.8074	0.141136	0.369331	0.0976108	0.0929113
tryptophan	1.2834	1.0939	0.9304	1.1065	1.1267	1.0004	0.9996	0.9893	1.092	0.9833	0.9752	0.8393	0.9	0.0783	0.120447	0.0810491	-0.152003	1.10624
tyrosine	1.3792	1.0275	0.8495	0.8909	1.026	1.0482	1.0761	1.0311	1.1838	0.9802	1.0091	0.9571	1	0.8652	0.186515	0.0818083	0	0.0628835
UDP-galactose	0.9773	0.7092	1.103	0.8121	1.1164	0.5727	1.0863	0.6887	1.1214	1.1975	1.6958	0.8486	1.25	0.1149	0.22058	0.345617	0.321928	0.93968
UDP-glucose	1.0838	0.8612	1.1159	0.7396	1.2278	0.6704	1.4876	0.693	0.9408	1.2603	1.8093	0.999	1.26	0.1687	0.224912	0.405516	0.333424	0.772885
UDP-glucuronate	0.9703	0.9124	1.2764	1.2491	0.9412	0.8613	1.1306	0.9576	1.1639	0.9797	1.0648	0.971	1.01	0.8696	0.180166	0.0885827	0.0143553	0.0606805
UDP-N-acetylglucosamine/galactosamine	1.1047	1.0585	1.0256	0.9094	0.9431	0.8339	0.9744	0.9479	0.9739	1.0597	1.079	0.9466	1.02	0.71	0.101468	0.0577072	0.0285692	0.148742
uracil	1.296	1.192	1.029	0.792	1.132	0.8125	0.9583	1.0407	0.9237	1.2013	1.1263	0.8796	0.98	0.9207	0.205161	0.124398	-0.0291463	0.0358819
urate	1.323	1.0309	1.1269	0.9837	1.2692	1.0341	0.7327	0.8014	1.0199	0.9401	1.2389	1.0588	0.86	0.0641	0.139307	0.183402	-0.217591	1.19314
urea	1.1017	1.1386	1.0616	1.0015	1.18	0.8484	0.9886	1.1326	1.1263	0.998	0.9327	0.961	0.97	0.7971	0.118645	0.0854275	-0.0439433	0.0984872
uridine	1.0536	1.0703	1.0044	1.0484	0.952	0.9007	0.89	1.0098	0.9677	1	0.964	0.957	0.96	0.3465	0.0666294	0.0422586	-0.0588937	0.460297
valine	1.2052	1.1306	0.9543	1.0587	1.1175	0.8977	0.9694	1.1594	0.9881	1.0916	1.0119	0.9114	0.96	0.5537	0.11566	0.0894128	-0.0588937	0.256725
xanthine	1.1554	1.0357	1.0626	0.9666	1.1722	0.9202	0.9982	1.1364	0.9871	1.1122	1.0811	0.9675	1	0.9516	0.100182	0.071688	0	0.0215456
xanthosine	1.2513	1.0375	1.191	0.8201	1.0876	0.7262	1.0012	1.0396	0.9988	1.2633	1.384	0.9259	1.08	0.4272	0.206828	0.179587	0.111031	0.369369

## Sheet: Ext Data Fig. 2f
Hippocampus (Mitochondrial Membrane Potential)					Mediobasal Hypothalamus (MBH) (Mitochondrial Membrane Potential)
WT	CamkIIa-Pfkfb3	CamkIIa-mCAT	CamkIIa-PFKFB3-mCAT		WT	CamkIIa-Pfkfb3	CamkIIa-mCAT	CamkIIa-PFKFB3-mCAT
104797	77563	99.95	108157		137517	88693	141.05	142.83
95697	56687	114.54	99397		137977	85687	126437	138117
108.21	51.19	114.92	90.86		127987	94093	147.73	161.94
113797	56.3	124423	119873		160927	89.33	160853	138657
131997					170773
