# Supplementary material for: Weak neuronal glycolysis sustains cognition and organismal fitness
Source: Nat Metab. 2024 May 24;6(7):1253–67. doi: 10.1038/s42255-024-01049-0 (PMC11272580; doi:10.1038/s42255-024-01049-0)
Supplement: Supplementary file 11 — Source Data for Extended Data Fig. 4. [file 42255_2024_1049_MOESM11_ESM.xlsx]

## Sheet: Ext Data Fig. 4a
NAA+NAAG/pC+Cr (MRS)
WT	CamkIIa-Pfkfb3
1879	1593
1761	1.8
1834	1817
1796	1.63
1905	1.73

## Sheet: Ext Data Fig. 4b
GFAP stained area
WT	CamkIIa-Pfkfb3
12.47	14.09
13.42	13.45
11.38	15.4
12.24	13.97

## Sheet: Ext Data Fig. 4c
Hippocampus (Apoptosis in Syn-GFP+ cells)					Mediobasal Hypothalamus (Apoptosis in Syn-GFP+ cells)
WT	CamkIIa-Pfkfb3	CamkIIa-Cat	CamkIIa-Pfkfb3-Cat		WT	CamkIIa-Pfkfb3	CamkIIa-Cat	CamkIIa-Pfkfb3-Cat
25307	47057	28707	29213		27863	49.03	27697	30.35
25757	47.5	25947	30.66		24.78	47983	27.77	32283
27607	47297	27007	26.27		27.6	45273	25467	28503
26997	51.08	26.83	30283		26.29	44.32	26977	28347
27.97					26427

## Sheet: Ext Data Fig. 4d
Tuj1 stained area (%)
WT	CamkIIa-Pfkfb3	CamkIIa-Cat	CamkIIa-Pfkfb3-Cat
27.88	22.92	27.14	27.19
32.8	25.82	28.57	28.34
30.52	25.26	30.17	28.94

## Sheet: Ext Data Fig. 4e
Intermediate distance (Open Field)					Border distance (Open Field)					Freezing (Open Field)
WT	CamkIIa-Pfkfb3	CamkIIa-mCAT	CamkIIa-Pfkfb3-mCat		WT	CamkIIa-Pfkfb3	CamkIIa-Cat	CamkIIa-Pfkfb3-Cat		WT	CamkIIa-Pfkfb3	CamkIIa-Cat	CamkIIa-Pfkfb3-Cat
0.124	0.089	0.098	0.178		0.81018	0.963	0.902	0.758		82.3	194.1	132.2	123
0.104	0.024	0.182	0.105		0.79564	0.983	0.835	0.747		85.2	202.2	147.7	105.4
0.147	0.100	0.15	0.171		0.6806	0.887	0.787	0.819		120.3	162.9	128.6	113.3
0.135	0.118	0.157	0.098		0.75185	0.956	0.813	0.836		103.6	168.7	103.2	123.7
0.117	0.069	0.123	0.11		0.80943	0.888	0.749	0.841		104.9	192.3	92228	120.3
0.169	0.029	0.112	0.157		0.62395	0.95	0.812	0.823		142.2	124.8	88997	104.9
0.139	0.017	0.167	0.131		0.69892	0.975	0.712	0.779		117.1	134.6	85932	134.6
0.151	0.071				0.74226	0.937				88.5	123.8
0.173	0.063				0.848	0.843				156.7	156
0.181					0.877					113.4
0.168					0.867					103.6
0.138					0.897					124.8
Center distance (Open Field)					Speed (Open Field)					Center entries (Open Field)
WT	CamkIIa-Pfkfb3	CamkIIa-mCAT	CamkIIa-Pfkfb3-mCat		WT	CamkIIa-Pfkfb3	CamkIIa-Cat	CamkIIa-Pfkfb3-Cat		WT	CamkIIa-Pfkfb3	CamkIIa-Cat	CamkIIa-Pfkfb3-Cat
0.066	0.078	0.130	0.164		0.1	0.05	0.1022	0.132		14	12	17	19
0.100	0.023	0.163	0.142		0.12	0.08	0.132	0.139		19	3	10	15
0.172	0.063	0.133	0.148		0.08	0.07	0.17	0.068		19	12	16	18
0.113	0.075	0.130	0.14		0.12	0.06	0.154	0.135		22	10	19	14
0.073	0.042	0.123	0.148		0.14	0.06	0.117	0.092		15	7	15	16
0.207	0.029	0.152	0.147		0.12	0.06	0.124	0.164		12	6	17	10
0.163	0.007	0.122	0.091		0.07	0.07	0.169	0.15		13	8	12	14
0.107	0.062				0.12	0.102				9	14
0.139	0.044				0.135	0.04				22	7
0.142					0.171					16
0.144					0.124					15
0.122					0.155					15

## Sheet: Ext Data Fig. 4f
Rotarod (Latency)
WT	CamkIIa-Pfkfb3	CamkIIa-mCAT	CamkIIa-Pfkfb3-mCat
290.75	161.08	209.89	256.11
206.98	204.83	268.33	248.89
219.56	216.17	191.44	255.44
197.33	149.58	203.11	223.67
267.22	233.83	239.33	229.56
233.33	152.67	231	186.67
257.56	142.44	220	210.22
210.89	148.44
230	195.89
216.67
198.78
191.22

## Sheet: Ext Data Fig. 4g
Distance Treadmill					Time Treadmill					Speed Treadmill
WT	CamkIIa-Pfkfb3	CamkIIa-mCAT	CamkIIa-Pfkfb3-mCat		WT	CamkIIa-Pfkfb3	CamkIIa-mCAT	CamkIIa-Pfkfb3-mCat		WT	CamkIIa-Pfkfb3	CamkIIa-mCAT	CamkIIa-Pfkfb3-mCat
254.66	163.6	245.66	235.86		13.36	8.58	10.43	10.44		38.02	34435	37.22	38.09
334.63	19.34	200.3	230.39		17.52	1.01	9.87	10.23		41.14	287575	35.76	36.61
233.97	245.41	233123	122.86		12.27	7.87	8.76	13.1		372025	376525	30.54	41.06
255.16	21.14	189.66	205.34		13.38	1.11	8.73	8.12		38035	288325	41.76	33.31
154.31	28.22	200.22	274.79		8.09	1.48	12.65	6.14		340675	29.11	36.66	35.83
166.89	103	232.55	245.73		8.75	5.4	10.54	4.08		345625	32.05	31.87	37.67
263.73	83.36	190.22	144.77		13.83	4.37	7.43	8.41		383725	312775	39.76	37.83
269	88.07				14.11	4.62				385825	31465
142.13	71.91				11.26	3.77				34435	308275
119.05					7.22					31.09
96.41					8.58					36445
78.85					4.12					33415

## Sheet: Ext Data Fig. 4h
Open field Test: females
Border distance (ratio)		Intermediate distance (ratio)		Freezing		Center entries
WT	CamkIIa-Pfkfb3	WT	CamkIIa-Pfkfb3	WT	CamkIIa-Pfkfb3	WT	CamkIIa-Pfkfb3
0.79	0.89	0.15	0.07	86.4	150.4	18	12
0.74	0.84	0.11	0.07	127.2	152.9	13	11
0.64	0.92	0.07	0.08	116.4	92.5	15	12
0.76	0.89	0.17	0.06	72.2	142.1	20	11
0.89	0.88	0.07	0.08	100	155.3	16	15
0.7	0.92	0.18	0.06	77.8	113.5	15	12
0.78	0.93	0.1	0.06	134.6	213.5	19	4
0.78	0.9	0.08	0.08	104.1	124.8	14	12
0.85	0.91	0.11	0.07	119.1	224.4	15	9
0.86		0.08		93.3		12

## Sheet: Ext Data Fig. 4i
Rotarod (latency): females
WT	CamkIIa-Pfkfb3
254	235.25
200.42	258.42
270.42	263.83
160.42	147.11
263.17	122.44
281.75	142.11
285.67	65.11
258.89	222
220.7	213.44
234.98

## Sheet: Ext Data Fig. 4j
Treadmill: females
Distance		Time		Speed
WT	CamkIIa-Pfkfb3	WT	CamkIIa-Pfkfb3	WT	CamkIIa-Pfkfb3
108.46	150.88	4.64	0.83	31.48	28623
165.73	185.6	6.6	10.75	32.95	36063
179.89	180.3	6.81	10.45	33108	35838
357.99	160.22	18.73	8.76	42048	22.33
331.67	155.33	17.4	8.21	41.05	24.56
172.1	120.22	6.41	6.21	32808	28.98
317.89	98.22	16.68	8.22	40.51	30.76
238.22	160.32	12.5	6.11	37.38	27.88
233.44	108.56	13.54	7.89	40.5	36.77
245.66		15.67		38.98

[truncated: 1 more sheets: Ext Data Fig. 4k]
