# Supplementary material for: Weak neuronal glycolysis sustains cognition and organismal fitness
Source: Nat Metab. 2024 May 24;6(7):1253–67. doi: 10.1038/s42255-024-01049-0 (PMC11272580; doi:10.1038/s42255-024-01049-0)
Supplement: Supplementary file 12 — Source Data for Extended Data Fig. 5. [file 42255_2024_1049_MOESM12_ESM.xlsx]

## Sheet: Ext Data Fig. 5a
	Rotarod (Latency)
Treatment	WT (AAV)							CamKIIa-Pfkfb3 (AAV)
Vehicle	300	295	266.7	235				142	175.3	177.7	120.3	180
NMN	263.7	300	271.3	247	284	290.3	285.3	211.3	227.3	252	225.7	215	218

## Sheet: Ext Data Fig. 5b
Border Distance (Open Field) ratio					Center entries (Open Field)
WT (AAV)	WT (AAV) + NMN	CamKIIa-Pfkfb3 (AAV)	CamKIIa-Pfkfb3 (AAV) + NMN		WT (AAV)	WT (AAV) + NMN	CamKIIa-Pfkfb3 (AAV)	CamKIIa-Pfkfb3 (AAV) + NMN
0.770	0.784	0.894	0.821		34	27	13	29
0.831	0.835	0.879	0.79		28	28	22	31
0.759	0.810	0.92	0.942		36	36	13	19
0.75	0.704	0.95	0.853		49	47	11	30
	0.760	0.966	0.787			27	7	33
	0.807		0.870			16		22
	0.786					21
Intermediate Distance (Open Field) ratio					Rearings (Open Field)
WT (AAV)	WT (AAV) + NMN	CamKIIa-Pfkfb3 (AAV)	CamKIIa-Pfkfb3 (AAV) + NMN		WT (AAV)	WT (AAV) + NMN	CamKIIa-Pfkfb3 (AAV)	CamKIIa-Pfkfb3 (AAV) + NMN
0.118	0.117	0.06	0.111		200	273	50	115
0.111	0.118	0.071	0.127		113	118	29	197
0.144	0.117	0.054	0.041		258	260	35	139
0.147	0.173	0.035	0.094		200	125	26	158
	0.133	0.03	0.123			120	51	116
	0.117		0.087			158		152
	0.145					104
