# Supplementary material for: Weak neuronal glycolysis sustains cognition and organismal fitness
Source: Nat Metab. 2024 May 24;6(7):1253–67. doi: 10.1038/s42255-024-01049-0 (PMC11272580; doi:10.1038/s42255-024-01049-0)
Supplement: Supplementary file 13 — Source Data for Extended Data Fig. 6. [file 42255_2024_1049_MOESM13_ESM.xlsx]

## Sheet: Ext Data Fig. 6a
Weight 2.5-month aged					Weight 8-month aged
WT	CamkIIa-Pfkfb3	CamkIIa-Cat	CamkIIa-Pfkfb3-Cat		WT	CamkIIa-Pfkfb3	CamkIIa-Cat	CamkIIa-Pfkfb3-Cat
22.2	21.2	23.3	26.4		32.1	32.6	34	35.5
24.2	23.3	21.1	24.7		30.8	35.2	30.6	31
29.7	24.2	21.9	26.1		39	39.1	32.3	28.9
26.7	26.4	22	23.6		34.7	40.9	35.6	29.6
22.2	21.9	22	20.6		30.5	42.1	33.9	26
21.8	28.4	24	23		36	38.7	34	28
23.2	25.8	24.6	21.6		26.9	40.3	32.5	32
21.5	22.8	25.9	23.3		28.6	31.5	35.5
27.1	22.4	21	24.2			35.5	32.7
26.3	25.8		27.3
23.1	25.2		26.7
25.7	22.8		25.9
27.5	26		24.5
28.5	26.2
	25.4
	27.8
	26.6
	27
	29.8
	27.1

## Sheet: Ext Data Fig. 6b
AUC (area under the curve) --> Body weight
WT	CamkIIa-Pfkfb3	CamkIIa-mCat	CamkIIa-Pfkfb3-mCat
761.1	908.3	820.1	666.3
803.3	963.1	635.8	879
747.2	935.5	704	759.8
652.9	808.4	739.4	1055
683.1	905.7	706.2	639.4
784.4	998.6	898.9	600.2
801	879.2	801.6	803.9
757	880.1	936.5	873
833.4	992.2	625.3	1013
848.6	970.8		913.2
915.4	943.3		831.2
965.6	954.6		786.4
	960.3
	918.3

## Sheet: Ext Data Fig. 6c
Weight gain
Cln7∆ex2
Vehicle	AZ67
4.4	-0.6
2.6	0.9
1.3	0.2
1.2	0.8

## Sheet: Ext Data Fig. 6d
Subcutaneous Fat (percentage)					White adipose tissue (percentage)					Brown adipose tissue (percentage)
WT	CamkIIa-Pfkfb3	CamkIIa-Cat	CamkIIa-Pfkfb3-Cat		WT	CamkIIa-Pfkfb3	CamkIIa-Cat	CamkIIa-Pfkfb3-Cat		WT	CamkIIa-Pfkfb3	CamkIIa-Cat	CamkIIa-Pfkfb3-Cat
0.365	1171	0.917	1.69		1825	2.5	3058	2962		0.365	0.714	0.612	0.563
1519	1935	0.242	0.645		2043	3226	1818	2581		0.304	0.968	0.273	0.323
0.601	1168	1099	0.346		2703	2903	3846	0.692		0.24	0.645	0.549	0.242
0.656	1977	1078	1014		1639	4237	3235	2365		0.328	0.565	0.539	0.338
1075	2347	0.385	1071		2509	5869	1538	2.5		0.358	0.939	0.385	0.714
1.32	2941				1.98	5637				0.66	0.735

## Sheet: Ext Data Fig. 6e
Liver (Percentage)					Gastrocnemius (Percentage)
WT	CamkIIa-Pfkfb3	CamkIIa-Cat	CamkIIa-Pfkfb3-Cat		WT	CamkIIa-Pfkfb3	CamkIIa-Cat	CamkIIa-Pfkfb3-Cat
3349	4.73	2788	2696		0.439	0.301	0.424	0.322
2962	4941	3839	3782		0.374	0.301	0.329	0.377
2622	5481	2886	5068		0.328	0.311	0.363	0.376
2695	4784	2926	5902		0.32	0.24	0.421	0.326
2528	6001	2733	5.24		0.359	0.266	0.37	0.347
3.63	6828	5376	4962		0.321	0.144	0.294	0.332
4113	5809		5773		0.289	0.291		0.381
6.33	5414		3108			0.318		0.289
6065	7142		2767			0.309		0.339
	5696					0.314		0.323
	7203					0.272

## Sheet: Ext Data Fig. 6f
AUC (area under the curve) --> Glucose Tolerance Test
WT	CamkIIa-Pfkfb3	CamkIIa-mCat	CamkIIa-Pfkfb3-mCat
58005	60630	44445	47730
54690	62100	49230	46500
43665	73140	45495	47925
47490	63150	42285	48960
51465		65460
39030

## Sheet: Ext Data Fig. 6g
LC3-II		LC3-II/b-ACTIN	Flux	Normalized data versus WT flux average	WT average
WT	70109392	0.611	0.471	0.602	0.782
WT + Inh.	104769321	1082
CamkIIa-mCat	100453472	1.18	0.104	0.133
CamkIIa-mCat + Inh.	113063593	1284
CamkIIa-Pfkfb3	121570179	1273	-0.447	-0.572
CamkIIa-Pfkfb3 + Inh.	84316714	0.826
CamkIIa-Pfkfb3-mCat	60735865	0.569	0.344	0.445
CamkIIa-Pfkfb3-mCat + Inh.	116448978	0.913
LC3-II		LC3-II/b-ACTIN	Flux	Normalized data versus WT flux average
WT	42999007	0.473	1.06	1355
WT + Inh.	88131442	1533
CamkIIa-mCat	80147522	1574	0.191	0.245
CamkIIa-mCat + Inh.	90520421	1766
CamkIIa-Pfkfb3	110079250	1862	-0.754	-0.964
CamkIIa-Pfkfb3 + Inh.	80398028	1108
CamkIIa-Pfkfb3-mCat	50994815	0.638	0.375	0.479
CamkIIa-Pfkfb3-mCat + Inh.	129960513	1013
LC3-II		LC3-II/b-ACTIN	Flux	Normalized data versus WT flux average
WT	27357957	0.239	0.816	1043
WT + Inh.	122695170	1054
CamkIIa-mCat	40433401	0.337	0.512	0.654
CamkIIa-mCat + Inh.	100043149	0.848
CamkIIa-Pfkfb3	41471401	0.36	0.12	0.154
CamkIIa-Pfkfb3 + Inh.	64189007	0.48
CamkIIa-Pfkfb3-mCat	58254087	0.538	0.585	0.748
CamkIIa-Pfkfb3-mCat + Inh.	110226383	1123
p62		p62/b-ACTIN	Flux	Normalized data versus WT flux average	WT average
WT	2947560	0.026	0.44	0.966	0.456
WT + Inh.	45111714	0.466
CamkIIa-mCat	15270087	0.179	0.487	1068
CamkIIa-mCat + Inh.	58649936	0.666
CamkIIa-Pfkfb3	66399593	0.695	0.057	0.125
CamkIIa-Pfkfb3 + Inh.	76813693	0.753
CamkIIa-Pfkfb3-mCat	53296421	0.499	0.365	0.801
CamkIIa-Pfkfb3-mCat + Inh.	110252886	0.865
p62		p62/b-ACTIN	Flux	Normalized data versus WT flux average
WT	2836974	0.031	0.507	1113
WT + Inh.	30955593	0.539
CamkIIa-mCat	18469380	0.363	0.616	1.35
CamkIIa-mCat + Inh.	50170643	0.979
CamkIIa-Pfkfb3	60306179	1.02	0.044	0.097
CamkIIa-Pfkfb3 + Inh.	77236986	1065
CamkIIa-Pfkfb3-mCat	57106714	0.715	0.285	0.625
CamkIIa-Pfkfb3-mCat + Inh.	128255522	0.999
p62		p62/b-ACTIN	Flux	Normalized data versus WT flux average
WT	10821660	0.094	0.42	0.922
WT + Inh.	59913296	0.515
CamkIIa-mCat	10380296	0.086	0.386	0.846
CamkIIa-mCat + Inh.	55694004	0.472
CamkIIa-Pfkfb3	18632104	0.162	0.003	0.006
CamkIIa-Pfkfb3 + Inh.	21960004	0.164
CamkIIa-Pfkfb3-mCat	16256196	0.15	0.343	0.753
CamkIIa-Pfkfb3-mCat + Inh.	48437681	0.494
b-ACTIN
WT	114664999
WT + Inh.	96797442
CamkIIa-mCat	85127078
CamkIIa-mCat + Inh.	88026128
CamkIIa-Pfkfb3	95471200
CamkIIa-Pfkfb3 + Inh.	102067664
CamkIIa-Pfkfb3-mCat	106713957
CamkIIa-Pfkfb3-mCat + Inh.	127494312
b-ACTIN
WT	90857706
WT + Inh.	57471271
CamkIIa-mCat	50915128
CamkIIa-mCat + Inh.	51268836
CamkIIa-Pfkfb3	59113078
CamkIIa-Pfkfb3 + Inh.	72553078
CamkIIa-Pfkfb3-mCat	79890128
CamkIIa-Pfkfb3-mCat + Inh.	128266392
b-ACTIN
WT	114643735
WT + Inh.	116390593
CamkIIa-mCat	120064128
CamkIIa-mCat + Inh.	117935128
CamkIIa-Pfkfb3	115291886
CamkIIa-Pfkfb3 + Inh.	133697078
CamkIIa-Pfkfb3-mCat	108228593
CamkIIa-Pfkfb3-mCat + Inh.	98123350

## Sheet: Ext Data Fig. 6h
Distance in different zones (Open Field)
Zone	WT							MBH-nPfkfb3
Border	0.744	0.772	0.76	0.738	0.717	0.713	0.7	0.705	0.713	0.823	0.69	0.799	0.753	0.76
Intermediate	0.113	0.146	0.154	0.175	0.18	0.167	0.176	0.181	0.185	0.081	0.199	0.129	0.173	0.156
Center	0.142	0.082	0.086	0.087	0.103	0.12	0.124	0.115	0.102	0.096	0.111	0.072	0.074	0.084

## Sheet: Ext Data Fig. 6i
AUC (area under the curve)--> Body weight
WT	MBH-nPfkfb3
709.9	890.6
870.5	936.1
797.2	1027
592.3	947.5
646.2	850.5
561.2	852.2

## Sheet: Ext Data Fig. 6j
White adipose tissue (%)			Brown adipose Tissue (%)
WT	MBH-nPfkfb3		WT	MBH-nPfkfb3
3395	3855		1029	1301
3183	4196		1018	1244
3398	3763		1261	1511
3059	3526		0.784	1031
2917	3535		0.893	1096
3075	3494		1073	1357
3189	3285		1066	1041

[truncated: 2 more sheets: Ext Data Fig. 6k, Ext Data Fig. 6l]
