# Supplementary material for: Weak neuronal glycolysis sustains cognition and organismal fitness
Source: Nat Metab. 2024 May 24;6(7):1253–67. doi: 10.1038/s42255-024-01049-0 (PMC11272580; doi:10.1038/s42255-024-01049-0)
Supplement: Supplementary file 15 — Statistical table. [file 42255_2024_1049_MOESM15_ESM.xlsx]

## Sheet: Figure 1
	Figure 1			Sample size (n)	Test	Comparison	p value
	1d	In vivo [1H]-MRS	Lactate/(pCr+Cr)	5	Unpaired t test, two-tailed	WT vs CamkIIa-Pfkfb3	0.0453
	1e	In vivo PFK1 activity	F1,6BP/F6P	4	Unpaired t test, two-tailed	WT vs CamkIIa-Pfkfb3	0.0119
	1g	PFKFB3 activity	F2,6BP	3	Unpaired t test, two-tailed	WT vs Pfkfb3	0.0101
	1h	Glycolytic flux	[3-3H]Glucose converted to 3H2O	12-14	Unpaired t test, two-tailed	WT vs Pfkfb3	0.0001
	1i	PPP flux	14CO2 from [1-14C]glucose - [6-14C]glucose	6-8	Unpaired t test, two-tailed	WT vs Pfkfb3	0.0001
	1j	Glutathione redox status	GSSG/GSH	9-12	Unpaired t test, two-tailed	WT vs Pfkfb3	0.0001
	1k	In vivo [1H]-MRS	GSH/(pCr+Cr)	5-6	Unpaired t test, two-tailed	WT vs Pfkfb3	0.0435

## Sheet: Figure 2
	Figure 2			Sample size (n)	Test	Post hoc	Comparison	p value
	2a	H2O2 abundance (Amplex Red)	Primary neurons	5	Two-way ANOVA	Tukey	WT Vehicle vs WT + Rotenone	0.0001
							Pfkfb3 Vehicle vs Pfkfb3 + Rotenone	0.0001
							mCat Vehicle vs mCat + Rotenone	0.2127
							Pfkfb3-mCat Vehicle vs Pfkfb3-mCat + Rotenone	0.9877
	2b	Mitochondrial ROS (MitoSox)	Primary neurons	9-10	One-way ANOVA	Tukey	WT vs Pfkfb3	0.0001
							Pfkfb3 vs Pfkfb3-mCat	0.0001
	2d	Mitochondrial ROS (MitoSox)	Syn-GFP+ neurons (Hippocampus)	4-5	One-way ANOVA	Bonferroni	WT vs CamkIIa-Pfkfb3	0.0002
							CamkIIa-Pfkfb3 vs CamkIIa-Pfkfb3-mCat	0.0002
			Syn-GFP+ neurons (MBH)	4-5	One-way ANOVA	Bonferroni	WT vs CamkIIa-Pfkfb3	0.0002
							CamkIIa-Pfkfb3 vs CamkIIa-Pfkfb3-mCat	0.0007
	2e	Mitochondrial complex I activity	Primary neurons	3-9	One-way ANOVA	Bonferroni	WT vs Pfkfb3	0.0001
							Pfkfb3-Pfkfb3-mCat	0.0001
	2f	Mitochondrial CII-III activity	Primary neurons	3-7	One-way ANOVA	Bonferroni	WT vs Pfkfb3	>0.9999
							Pfkfb3-Pfkfb3-mCat	>0.9999
	2h	Deactive complex I	Primary neurons	4-6	One-way ANOVA	Bonferroni	WT vs Pfkfb3	0.0001
							Pfkfb3-Pfkfb3-mCat	0.0217
	2i	Seahorse (OCR)	Basal respiration	3-4	One-way ANOVA	Bonferroni	WT vs Pfkfb3	0.0016
							Pfkfb3-Pfkfb3-mCat	0.0277
			Maximal respiratory capacity		One-way ANOVA	Bonferroni	WT vs Pfkfb3	0.0021
							Pfkfb3-Pfkfb3-mCat	0.0010
			ATP-linked respiration		One-way ANOVA	Bonferroni	WT vs Pfkfb3	0.0036
							Pfkfb3-Pfkfb3-mCat	0.0179
	2j	Mitochondrial membrane potential	DilC1 intensity in neurons	3-8	One-way ANOVA	Bonferroni	WT vs Pfkfb3	0.0001
							Pfkfb3-Pfkfb3-mCat	0.0001

## Sheet: Figure 3
	Figure 3			Sample size (n)	Test	Post hoc	Comparison	p value
	3a	Lipogenesis	[6-14C]glucose converted into 14C-lipids	6-8	Unpaired t test, two-tailed		WT vs Pfkfb3	0.0032
	3b	NAD+ concentration	Primary neurons	3	Two-way ANOVA	Tukey	WT-Vehicle vs Pfkfb3 Vehicle	0.0075
							Pfkfb3-Vehicle vs Pfkfb3-NMN	0.0039
	3c	Total HDAC activity	Primary neurons	3	Unpaired t test, two-tailed		WT vs Pfkfb3	0.2714
	3d	Sirtuin activity	Primary neurons	3	Two-way ANOVA	Tukey	WT-Vehicle vs Pfkfb3-Vehicle	0.0013
							Pfkfb3-Vehicle vs Pfkfb3-NMN	0.0279
	3j	Novel Object Recogition test	Discrimination index	7-12	One-way ANOVA	Bonferroni	WT vs CamkIIa-Pfkfb3 (Assay)	0.0011
							CamkIIa-Pfkfb3 vs CamkIIa-Pfkfb3-mCat (Assay)	0.0167
	3k	Novel Object Recogition test	Discrimination index	7-12	Two-way ANOVA	Tukey	WT (AAV) vs CamkIIa-Pfkfb3 (AAV) (Assay)	0.0027
							CamkIIa-Pfkfb3 (AAV) + Vehicle vs CamkIIa-Pfkfb3 (AAV) + NMN (Assay)	0.0106

## Sheet: Figure 4
	Figure 4			Sample size (n)	Test	Post hoc	Comparison	p value
	4b	Food intake	High Fat Diet (HFD)	4-9	One-way ANOVA	Bonferroni	WT vs CamkIIa-Pfkfb3	0.0148
							CamkIIa-Pfkfb3 vs CamkIIa-Pfkfb3-mCat	0.0497
	4c	Plasma Triglycerides	High Fat Diet (HFD)	3	One-way ANOVA	Bonferroni	WT vs CamkIIa-Pfkfb3	0.0276
							CamkIIa-Pfkfb3 vs CamkIIa-Pfkfb3-mCat	0.0214
	4d	Plasma Free Fatty Acids	High Fat Diet (HFD)	4	One-way ANOVA	Bonferroni	WT vs CamkIIa-Pfkfb3	0.0004
							CamkIIa-Pfkfb3 vs CamkIIa-Pfkfb3-mCat	0.0249
	4e	Plasma Leptin	High Fat Diet (HFD)	3	One-way ANOVA	Bonferroni	WT vs CamkIIa-Pfkfb3	0.0076
							CamkIIa-Pfkfb3 vs CamkIIa-Pfkfb3-mCat	0.0499
	4f	Plasma Insulin	High Fat Diet (HFD)	4-6	One-way ANOVA	Bonferroni	WT vs CamkIIa-Pfkfb3	0.0179
							CamkIIa-Pfkfb3 vs CamkIIa-Pfkfb3-mCat	0.0065
	4l	Food intake	High Fat Diet (HFD)	3	Unpaired t test, two-tailed		Wt vs MBH-nPfkfb3	0.0206

## Sheet: Extended Data Figure 1
	Extended Data Figure 1			Sample size (n)	Test	Comparison	p value
	1b	Protein levels	PFKFB3 (Cortex)	3-3-3	Unpaired t test, two-tailed	WT vs CamkIIa-Pfkfb3	0.0450
			PFKFB3 (Hippocampus)		Unpaired t test, two-tailed	WT vs CamkIIa-Pfkfb3	0.0465
			PFKFB3 (Hypothalamus)		Unpaired t test, two-tailed	WT vs CamkIIa-Pfkfb3	0.0486
	1d	Protein levels	PFKFB3 (Neuronal cells)	3-3	Unpaired t test, two-tailed	WT vs CamkIIa-Pfkfb3	0.0034
			PFKFB3 (Non-Neuronal cells)		Unpaired t test, two-tailed	WT vs CamkIIa-Pfkfb3	0.7130
			Rock2 (Neuronal cells)	3-3	Unpaired t test, two-tailed	WT vs CamkIIa-Pfkfb3	0.0214
			Rock2 (Non-Neuronal cells)		Unpaired t test, two-tailed	WT vs CamkIIa-Pfkfb3	0.0449
			Cyclin B1 (Non-Neuronal cells)	3-3	Unpaired t test, two-tailed	WT vs CamkIIa-Pfkfb3	0.0009
	1g	Mass spectrometry analysis ex vivo	Fructose 6P	4	Unpaired t test, two-tailed	WT vs CamkIIa-Pfkfb3	0.8570
			Fructose 1,6BP			WT vs CamkIIa-Pfkfb3	0.0047
	1h	Protein levels	PFKFB3 (primary neurons)	3	Unpaired t test, two-tailed	WT vs Pfkfb3	0.0159
	1i	[1-14C]glucose conversion to 14CO2	Primary neurons	6-8	Unpaired t test, two-tailed	WT vs Pfkfb3	0.0001
		[6-14C]glucose conversion to 14CO2				WT vs Pfkfb3	0.0001
	1j	Total Glutathione	Primary neurons	9-12	Unpaired t test, two-tailed	WT vs Pfkfb3	0.0032
		Oxidized glutathione				WT vs Pfkfb3	0.0001
		Reduced glutathione				WT vs Pfkfb3	0.0001

## Sheet: Extended Data Figure 2
	Extended Data Figure 2			Sample size (n)	Test	Post hoc	Comparison	p value
	2c	IGA-CI	CI activity/CII	3	One-way ANOVA	Tukey	WT vs Pfkfb3	0.0039
							Pfkfb3 vs Pfkfb3-mCat	0.0226
		Blue Native Electrophoresis (mitochondrial complexes assembly)	NDUFS1 (CI+SC-CI/CII)				WT vs Pfkfb3	0.0001
				3	One-way ANOVA	Tukey	Pfkfb3 vs Pfkfb3-mCat	0.0001
			NDUFA9 (CI/SC-CI)				WT vs Pfkfb3	0.0252
							Pfkfb3 vs Pfkfb3-mCat	0.0457
			UQCRC2 (CIII/SC-CIII)				WT vs Pfkfb3	0.9863
							Pfkfb3 vs Pfkfb3-mCat	0.9956
			MTCO1 (CIV/CII)				WT vs Pfkfb3	0.9248
							Pfkfb3 vs Pfkfb3-mCat	0.2708
			ATPb (monomer/oligomer)				WT vs Pfkfb3	0.0136
							Pfkfb3 vs Pfkfb3-mCat	0.0189
	2d	Mitochondrial membrane potential	TMRM intensity (primary neurons)	6-8	One-way ANOVA	Bonferroni	WT vs Pfkfb3	0.0010
							Pfkfb3-Pfkfb3-mCat	0.0001
	2f	Mitochondrial membrane potential ex vivo	Hippocampal neurons (Syn-GFP+)	4-5	One-way ANOVA	Bonferroni	WT vs CamkIIa-Pfkfb3	0.0002
							CamkIIa-Pfkfb3 vs CamkIIaPfkfb3-mCat	0.0011
			MBH neurons (Syn-GFP+)				WT vs CamkIIa-Pfkfb3	0.0001
							CamkIIa-Pfkfb3 vs CamkIIaPfkfb3-mCat	0.0003

## Sheet: Extended Data Figure 3
	Extended Data Figure 3			Sample size (n)	Test	Post hoc	Comparison	p value
	3b	In vivo [1H]-MRS	Lipid13A/pCr+Cr	5	Unpaired t test, two-tailed		WT vs CamkIIa-Pfkfb3	0.0404
			Lipid13A+13B/pCr+Cr				WT vs CamkIIa-Pfkfb3	0.0443
	3c	Protein levels	Primary Neurons	3-3	Unpaired t test, two-tailed		WT vs CamkIIa-Pfkfb3	0.0054
	3d	Protein levels	PFKFB3 (Neuronal cells)	3-3	Unpaired t test, two-tailed		WT vs CamkIIa-Pfkfb3	0.0213
			PFKFB3 (Non-Neuronal cells)		Unpaired t test, two-tailed		WT vs CamkIIa-Pfkfb3	0.0035
			Plin2 (Neuronal cells)	3-3	Unpaired t test, two-tailed		WT vs CamkIIa-Pfkfb3	0.0083
			Plin2 (Non-Neuronal cells)		Unpaired t test, two-tailed		WT vs CamkIIa-Pfkfb3	0.0042
	3f	Immunoprecipitation Atg7	Ac-Lys-Atg7	4	Unpaired t test, two-tailed		WT vs Pfkfb3	0.0061
	3g	Autophagic flux	LC3-II	3	Two-way ANOVA	Tukey	WT-Vehicle vs Pfkfb3-Vehicle	0.0134
							Pfkfb3-Vehicle vs Pfkfb3-NMN	0.0162
	3h	Autophagic flux in cortex	LC3-II	3	Unpaired t test, two-tailed		WT vs CamkIIa-Pfkfb3	0.0282
			p62	3	Unpaired t test, two-tailed		WT vs CamkIIa-Pfkfb3	0.0294
			Beclin-1	3	Unpaired t test, two-tailed		WT vs CamkIIa-Pfkfb3	0.0414
		Mitophagic flux in cortex	Tomm20	3	Unpaired t test, two-tailed		WT vs CamkIIa-Pfkfb3	0.0319
			Vdac	3	Unpaired t test, two-tailed		WT vs CamkIIa-Pfkfb3	0.0162
		Autophagic flux in hippocampus	LC3-II	3	Unpaired t test, two-tailed		WT vs CamkIIa-Pfkfb3	0.0321
			p62	3	Unpaired t test, two-tailed		WT vs CamkIIa-Pfkfb3	0.0252
			Beclin-1	3	Unpaired t test, two-tailed		WT vs CamkIIa-Pfkfb3	0.0381
		Mitophagic flux in hippocampus	Tomm20	3	Unpaired t test, two-tailed		WT vs CamkIIa-Pfkfb3	0.0294
			Vdac	3	Unpaired t test, two-tailed		WT vs CamkIIa-Pfkfb3	0.0286
	3i	Protein levels	PFKFB3 (Cortex)	3-3-3	Unpaired t test, two-tailed		WT (AAV) vs CamkIIa-Pfkfb3 (AAV)	0.0111
			PFKFB3 (Hippocampus)		Unpaired t test, two-tailed		WT (AAV) vs CamkIIa-Pfkfb3 (AAV)	0.0104
			PFKFB3 (Hypothalamus)		Unpaired t test, two-tailed		WT (AAV) vs CamkIIa-Pfkfb3 (AAV)	0.0263
	3j	NAD+ concentration	Hippocampus	3-7	Two-way ANOVA	Bonferroni	WT (AAV) + Vehicle vs WT (AAV) + NMN	0.0203
							WT (AAV) + Vehicle vs CamKIIa-Pfkfb3 (AAV) + Vehicle	0.0002
							CamKIIa-Pfkfb3 (AAV) + Vehicle vs CamkIIa-Pfkfb3 (AAV) + NMN	0.0007
	3k	Autophagic flux in Hippocampus	LC3-II	3	Two-way ANOVA	Tukey	WT (AAV) + Vehicle vs CamKIIa-Pfkfb3 (AAV) + Vehicle	0.0117
							CamKIIa-Pfkfb3 (AAV) + Vehicle vs CamkIIa-Pfkfb3 (AAV) + NMN	0.0004
			p62	3	Two-way ANOVA	Tukey	WT (AAV) + Vehicle vs CamKIIa-Pfkfb3 (AAV) + Vehicle	0.0090
							CamKIIa-Pfkfb3 (AAV) + Vehicle vs CamkIIa-Pfkfb3 (AAV) + NMN	0.0242
		Mitophagic flux in cortex	Tomm20	3	Two-way ANOVA	Tukey	WT (AAV) + Vehicle vs CamKIIa-Pfkfb3 (AAV) + Vehicle	0.0150
							CamKIIa-Pfkfb3 (AAV) + Vehicle vs CamkIIa-Pfkfb3 (AAV) + NMN	0.0292
			Vdac	3	Two-way ANOVA	Tukey	WT (AAV) + Vehicle vs CamKIIa-Pfkfb3 (AAV) + Vehicle	0.0035
							CamKIIa-Pfkfb3 (AAV) + Vehicle vs CamkIIa-Pfkfb3 (AAV) + NMN	0.0435

## Sheet: Extended Data Figure 4
	Extended Data Figure 4			Sample size (n)	Test	Post hoc	Comparison	p value
	4a	In vivo [1H]-MRS	NAA+NAAG/pCr+Cr	5	Unpaired t test, two-tailed		WT vs CamkIIa-Pfkfb3	0.0479
	4b	GFAP stained area	Hippocampal-CA1 layer	4	Unpaired t test, two-tailed		WT vs CamkIIa-Pfkfb3	0.0201
	4c	Apoptosis in Syn-GFP+ neurons	Hippocampus	4-5	One-way ANOVA	Bonferroni	WT vs CamkIIa-Pfkfb3	0.0001
							CamkIIa-Pfkfb3 vs CamkIIa-Pfkfb3-mCat	0.0001
			MBH	4-5	One-way ANOVA	Bonferroni	WT vs CamkIIa-Pfkfb3	0.0001
							CamkIIa-Pfkfb3 vs CamkIIa-Pfkfb3-mCat	0.0001
	4d	Tuj1 stained area	Hippocampal-CA1 layer	3	One-way ANOVA	Bonferroni	WT vs CamkIIa-Pfkfb3	0.0196
	4e	Open Field test	Intermediate distance (ratio)	7-12	One-way ANOVA	Bonferroni	WT vs CamkIIa-Pfkfb3	0.0001
							CamkIIa-Pfkfb3 vs CamkIIa-Pfkfb3-mCat	0.0003
			Border distance (ratio)	7-12	One-way ANOVA	Bonferroni	WT vs CamkIIa-Pfkfb3	0.0001
							CamkIIa-Pfkfb3 vs CamkIIa-Pfkfb3-mCat	0.0021
			Center distance (ratio)	7-12	One-way ANOVA	Bonferroni	WT vs CamkIIa-Pfkfb3	0.0001
							CamkIIa-Pfkfb3 vs CamkIIa-Pfkfb3-mCat	0.0001
			Freezing	7-12	One-way ANOVA	Bonferroni	WT vs CamkIIa-Pfkfb3	0.0002
							CamkIIa-Pfkfb3 vs CamkIIa-Pfkfb3-mCat	0.0045
			Speed	7-12	One-way ANOVA	Bonferroni	WT vs CamkIIa-Pfkfb3	0.0003
							CamkIIa-Pfkfb3 vs CamkIIa-Pfkfb3-mCat	0.0007
			Center entries	7-12	One-way ANOVA	Bonferroni	WT vs CamkIIa-Pfkfb3	0.0004
							CamkIIa-Pfkfb3 vs CamkIIa-Pfkfb3-mCat	0.0065
	4f	Rotarod test	Latency	7-12	One-way ANOVA	Bonferroni	WT vs CamkIIa-Pfkfb3	0.0056
							CamkIIa-Pfkfb3 vs CamkIIa-Pfkfb3-mCat	0.0105
	4g	Treadmill test	Distance	7-12	One-way ANOVA	Bonferroni	WT vs CamkIIa-Pfkfb3	0.0066
							CamkIIa-Pfkfb3 vs CamkIIa-Pfkfb3-mCat	0.0091
			Time				WT vs CamkIIa-Pfkfb3	0.0001
							CamkIIa-Pfkfb3 vs CamkIIa-Pfkfb3-mCat	0.0433
			Speed				WT vs CamkIIa-Pfkfb3	0.0084
							CamkIIa-Pfkfb3 vs CamkIIa-Pfkfb3-mCat	0.0054
	4h	Open Field test Females	Border distance (ratio)	9-10	Unpaired t test, two-tailed		WT vs CamkIIa-Pfkfb3	0.0004
			Intermediate distance (ratio)	9-10	Unpaired t test, two-tailed		WT vs CamkIIa-Pfkfb3	0.0080
			Freezing	9-10	Unpaired t test, two-tailed		WT vs CamkIIa-Pfkfb3	0.0052
			Center entries	9-10	Unpaired t test, two-tailed		WT vs CamkIIa-Pfkfb3	0.0016
	4i	Rotarod test Females	Latency	9-10	Unpaired t test, two-tailed		WT vs CamkIIa-Pfkfb3	0.0368
	4j	Treadmill test Females	Distance	9-10	Unpaired t test, two-tailed		WT vs CamkIIa-Pfkfb3	0.0069
			Time				WT vs CamkIIa-Pfkfb3	0.0422
			Speed				WT vs CamkIIa-Pfkfb3	0.0048
	4k	Novel Object Recognition Test Females	Discrimination index	9-10	Unpaired t test, two-tailed		WT vs CamkIIa-Pfkfb3	0.0015

## Sheet: Extended Data Figure 5
	Extended Data Figure 5			Sample size (n)	Test	Post hoc	Comparison	p value
	5a	Rotarod test	Latency	4-7	Two-way ANOVA	Tukey	WT (AAV) + Vehicle vs CamkIIa-Pfkfb3 (AAV) + Vehicle	0.0001
							CamkIIa-Pfkfb3 (AAV) + Vehicle vs CamkIIa-Pfkfb3 (AAV) + NMN	0.0005
	5b	Open Field test	Border distance (ratio)	4-7	Two-way ANOVA	Tukey	WT (AAV) + Vehicle vs CamkIIa-Pfkfb3 (AAV) + Vehicle	0.0009
							CamkIIa-Pfkfb3 (AAV) + Vehicle vs CamkIIa-Pfkfb3 (AAV) + NMN	0.0495
			Intermediate distance (ratio)	4-7	Two-way ANOVA	Tukey	WT (AAV) + Vehicle vs CamkIIa-Pfkfb3 (AAV) + Vehicle	0.0004
							CamkIIa-Pfkfb3 (AAV) + Vehicle vs CamkIIa-Pfkfb3 (AAV) + NMN	0.0182
			Center entries	4-7	Two-way ANOVA	Tukey	WT (AAV) + Vehicle vs CamkIIa-Pfkfb3 (AAV) + Vehicle	0.0016
							CamkIIa-Pfkfb3 (AAV) + Vehicle vs CamkIIa-Pfkfb3 (AAV) + NMN	0.0387
			Rearings	4-7	Two-way ANOVA	Tukey	WT (AAV) + Vehicle vs CamkIIa-Pfkfb3 (AAV) + Vehicle	0.0013
							CamkIIa-Pfkfb3 (AAV) + Vehicle vs CamkIIa-Pfkfb3 (AAV) + NMN	0.0120

## Sheet: Extended Data Figure 6
	Extended Data Figure 6			Sample size (n)	Test	Post hoc	Comparison	p value
	6a	Body weight		7-20	One-way ANOVA	Bonferroni	WT vs CamkIIa-Pfkfb3	0.0210
							CamkIIa-Pfkfb3 vs CamkIIa-Pfkfb3-mCat	0.0008
	6b	Body weight	Area under the curve	12-14	One-way ANOVA	Tukey	WT vs CamkIIa-Pfkfb3	0.0079
							CamkIIa-Pfkfb3 vs CamkIIa-Pfkfb3-mCat	0.0346
	6c	Weight gain	Cln7∆ex2 mice	4	Unpaired t test, two-tailed		Vehicle vs AZ67	0.0470
	6d	Percentage of adipose tissues	Subcutaneous adipose tissue	5-6	One-way ANOVA	Bonferroni	WT vs CamkIIa-Pfkfb3	0.0254
							CamkIIa-Pfkfb3 vs CamkIIa-Pfkfb3-mCat	0.0437
			White adipose tissue	5-6	One-way ANOVA	Bonferroni	WT vs CamkIIa-Pfkfb3	0.0207
							CamkIIa-Pfkfb3 vs CamkIIa-Pfkfb3-mCat	0.0425
			Brown adipose tissue	5-6	One-way ANOVA	Bonferroni	WT vs CamkIIa-Pfkfb3	0.0037
							CamkIIa-Pfkfb3 vs CamkIIa-Pfkfb3-mCat	0.0223
	6e	Tissue weight percentage	Liver	6-11	One-way ANOVA	Tukey	WT vs CamkIIa-Pfkfb3	0.0036
							CamkIIa-Pfkfb3 vs CamkIIa-Pfkfb3-mCat	0.0479
			Gastrocnemius	6-11	One-way ANOVA	Tukey	WT vs CamkIIa-Pfkfb3	0.0191
							CamkIIa-Pfkfb3 vs CamkIIa-Pfkfb3-mCat	0.0176
	6f	Glucose tolerance test	Area under the curve	4-6	One-way ANOVA	Tukey	WT vs CamkIIa-Pfkfb3	0.0134
							CamkIIa-Pfkfb3 vs CamkIIa-Pfkfb3-mCat	0.0146
	6g	Autophagic flux in mediobasal hypothalamus	LC3-II	3	One-way ANOVA	Tukey	WT vs CamkIIa-Pfkfb3	0.0063
							CamkIIa-Pfkfb3 vs CamkIIa-Pfkfb3-mCat	0.0434
			p62	3	One-way ANOVA	Tukey	WT vs CamkIIa-Pfkfb3	0.0003
							CamkIIa-Pfkfb3 vs CamkIIa-Pfkfb3-mCat	0.0028
	6i	Body weight	Area under the curve	6	Unpaired t test, two-tailed		WT vs MBH-nPfkfb3	0.0028
	6j	Percentage of adipose tissues	White adipose tissue	7	Unpaired t test, two-tailed		WT vs MBH-nPfkfb3	0.0028
			Brown adipose tissue	7	Unpaired t test, two-tailed		WT vs MBH-nPfkfb3	0.0364
	6k	Liver weight	Percentage	7	Unpaired t test, two-tailed		WT vs MBH-nPfkfb3	0.0500
	6l	Glucose tolerance test	Area under the curve	6	Unpaired t test, two-tailed		WT vs MBH-nPfkfb3	0.0007
